# Supplementary material for: Fauna Europaea: Hymenoptera – Symphyta & Ichneumonoidea
Source: Biodivers Data J. 2017 Jul 27;(5):e14650. doi: 10.3897/BDJ.5.e14650 (PMC5572943; doi:10.3897/BDJ.5.e14650)
Supplement: Supplementary material 1 — Ichneumonoidea — Fauna Europaea mapping [file bdj-05-e14650-s001.xlsx]

## Sheet: Taxapad - Fauna Europaea
Scientificname Taxapad	Taxapad ID	Valid name FaEu	Valid authority FaEu	Valid (parent) FaEu ID	Valid (child) FaEu ID	Status FaEu	Match type	Comment
Absyrtus Holmgren, 1859	90179191	Absyrtus	Holmgren, 1859	333490		accepted	exact
Absyrtus vernalis Bauer, 1961	90207730	Adelognathus maculosus	Kasparyan, 1990	336344		accepted	exact
Absyrtus vicinator (Thunberg, 1822)	90187351	Absyrtus vicinator	(Thunberg, 1822)	333492		accepted	exact
Acaenitinae Förster, 1869	90178567	Acaenitinae		336363		accepted	exact
Acaenitus dubitator (Panzer, 1800)	90187877	Acaenitus dubitator	(Panzer, 1800)	336399		accepted	exact
Acaenitus Latreille, 1809	90179479	Acaenitus	Latreille, 1809	336398		accepted	exact
Acampsis Wesmael, 1835	90218936	Acampsis	Wesmael, 1835	341095		accepted	exact
Acanthormius gutianshanensis Chen & He, 1995	90229842	Agathis icarus	Belokobylskij & Jervis, 1998	339633		accepted	exact
Acanthormius nixoni Belokobylskij, 1990	90221779	Adelognathus thomsoni	Schmiedeknecht, 1911	336359		accepted	exact
Achaiabracon aenigmatus Belokobylskij, 2009	90242885	Achaiabracon aenigmatus	Belokobylskij, 2009	339208		accepted	exact
Achaiabracon Belokobylskij, 2009	90242884	Achaiabracon	Belokobylskij, 2009	339207		accepted	exact
Achaius Cameron, 1903	90186306	Achaius	Cameron, 1903	332189		accepted	exact
Achaius margineguttatus (Gravenhorst, 1829)	90188324	Achaius margineguttatus	(Gravenhorst, 1829)	332190		accepted	exact
Achaius oratorius (Fabricius, 1793)	90188365	Achaius oratorius	(Fabricius, 1793)	332191		accepted	exact
Aclastus alacris (Rossem, 1990)	90209244	Aclastus alacris	(van Rossem, 1990)	334934		accepted	exact
Aclastus borealis (Boheman, 1866)	90202805	Aclastus borealis	(Boheman, 1866)	334935		accepted	exact
Aclastus eugracilis Horstmann, 1980	90209841	Aclastus eugracilis	Horstmann, 1980	334936		accepted	exact
Aclastus flavipes Horstmann, 1980	90209840	Aclastus flavipes	Horstmann, 1980	334937		accepted	exact
Aclastus Förster, 1869	90178784	Aclastus	Foerster, 1869	334352		accepted	exact
Aclastus glabriventris Horstmann, 1993	90213043	Aclastus glabriventris	Horstmann, 1993	334938		accepted	exact
Aclastus gracilis (Thomson, 1884)	90180464	Aclastus gracilis	(Thomson, 1884)	334939		accepted	exact
Aclastus longicauda Horstmann, 1980	90209305	Aclastus longicauda	Horstmann, 1980	334940		accepted	exact
Aclastus macrops Graham, 1988	90212540	Aclastus macrops	Graham, 1988	334941		accepted	exact
Aclastus micator (Gravenhorst, 1807)	90186901	Aclastus micator	(Gravenhorst, 1807)	334942		accepted	exact
Aclastus minutus (Bridgman, 1886)	90199509	Adelognathus maculosus	Kasparyan, 1990	336344		accepted	exact
Aclastus pilosus Horstmann, 1980	90209838	Aclastus pilosus	Horstmann, 1980	334944		accepted	exact
Aclastus solitudinum Roman, 1924	90186877	Aclastus solitudinum	Roman, 1924	334945		accepted	exact
Aclastus solutus (Thomson, 1884)	90199508	Aclastus solutus	(Thomson, 1884)	334946		accepted	exact
Aclastus transversalis Horstmann, 1980	90209304	Aclastus transversalis	Horstmann, 1980	334947		accepted	exact
Aclitus Förster, 1863	90215694	Aclitus	Foerster, 1863	339984		accepted	exact
Aclitus obscuripennis Förster, 1863	90215695	Aclitus obscuripennis	Foerster, 1863	339985		accepted	exact
Acolobus albimanus (Gravenhorst, 1829)	90203942	Acolobus albimanus	(Gravenhorst, 1829)	332187		accepted	exact
Acolobus Wesmael, 1845	90193230	Acolobus	Wesmael, 1845	332186		accepted	exact
Aconias Cameron, 1904	90178874	Aconias	Cameron, 1904	334097		accepted	exact
Aconias tarsatus (Bridgman, 1881)	90186988	Aconias tarsatus	(Bridgman, 1881)	334098		accepted	exact
Acrisis brevicornis Hellén, 1957	90230650	Acrisis brevicornis	Hellén, 1957	341133		accepted	exact
Acrisis clavipes Marshall, 1888	90220701	Acrisis clavipes	Marshall, 1888	341134		accepted	exact
Acrisis exigua (Marshall, 1888)	90216682	Acrisis exigua	(Marshall, 1888)	341135		accepted	near
Acrisis Förster, 1863	90214924	Acrisis	Foerster, 1863	341130		accepted	exact
Acrisis fuscipes Hellén, 1957	90230653	Acrisis fuscipes	Hellén, 1957	341136		accepted	exact
Acrisis gracilicornis Förster, 1863	90216681	Acrisis gracilicornis	Foerster, 1863	341137		accepted	exact
Acrisis suomii Tobias, 1983	90230646	Acrisis suomii	Tobias, 1983	341140		accepted	exact
Acrodactyla carinator (Aubert, 1965)	90209324	Acrodactyla carinator	(Aubert, 1965)	330292		accepted	exact
Acrodactyla degener (Haliday, 1838)	90179708	Acrodactyla degener	(Haliday, 1839)	330294		accepted	exact
Acrodactyla quadrisculpta (Gravenhorst, 1820)	90179711	Acrodactyla quadrisculpta	(Gravenhorst, 1820)	330298		accepted	exact
Acrodactyla rufithorax (Györfi, 1944)	90206437	Acrodactyla rufithorax	(Gyorfi, 1944)	330299		accepted	exact
Acrolyta flagellator Schwarz & Shaw, 2000	90235345	Acrolyta flagellator	Schwarz & Shaw, 2000	334925		accepted	exact
Acrolyta Förster, 1869	90178773	Acrolyta	Foerster, 1869	334924		accepted	exact
Acrolyta glacialis Jussila, 1996	90224828	Adelognathus acantholydae	Kasparyan, 1986	336324		accepted	exact
Acrolyta marginata (Bridgman, 1883)	90202899	Acrolyta marginata	(Bridgman, 1883)	334926		accepted	exact
Acrolyta mediovittata (Schmiedeknecht, 1897)	90202900	Acrolyta mediovittata	(Schmiedeknecht, 1897)	334927		accepted	exact
Acrolyta nens (Hartig, 1838)	90202916	Acrolyta nens	(Hartig, 1838)	334928		accepted	exact
Acrolyta nigricolor (Aubert, 1980)	90209851	Acrolyta nigricolor	(Aubert, 1980)	334929		accepted	exact
Acrolyta okadai (Uchida, 1942)	90186829	Acrolyta okadai	(Uchida, 1942)	334930		accepted	exact
Acrolyta pseudonens Schwarz & Shaw, 2000	90235346	Acrolyta pseudonens	Schwarz & Shaw, 2000	334931		accepted	exact
Acrolyta rufocincta (Gravenhorst, 1829)	90202952	Aclastus gracilis	(Thomson, 1884)	334939		accepted	exact
Acrolyta semistrigosa (Schmiedeknecht, 1897)	90202959	Acrolyta semistrigosa	(Schmiedeknecht, 1897)	334933		accepted	exact
Acropimpla alboscutellaris (Szépligeti, 1908)	90197084	Aclastus glabriventris	Horstmann, 1993	334938		accepted	exact
Acropimpla didyma (Gravenhorst, 1829)	90201913	Acropimpla didyma	(Gravenhorst, 1829)	330179		accepted	exact
Acropimpla melanoplax Baltazar, 1961	90178404	Adelognathus pumilio	Holmgren, 1857	336351		accepted	exact
Acropimpla Townes, 1960	90178603	Acropimpla	Townes, 1960	330178		accepted	exact
Acropimpla tricolor Kusigemati, 1984	90178411	Acrolyta semistrigosa	(Schmiedeknecht, 1897)	334933		accepted	exact
Acroricnus elegans (Mocsáry, 1883)	90187134	Acroricnus elegans	(Mocsary, 1883)	333919		accepted	exact
Acroricnus Ratzeburg, 1852	90179060	Acroricnus	Ratzeburg, 1852	333918		accepted	exact
Acroricnus seductor (Scopoli, 1786)	90202433	Acroricnus seductor	(Scopoli, 1786)	333920		accepted	exact
Acroricnus stylator (Thunberg, 1822)	90181163	Acroricnus stylator	(Thunberg, 1822)	333921		accepted	exact
Acrotaphus wiltii (Cresson, 1870)	90179724	Adelognathus stelfoxi	Fitton, Gauld & Shaw, 1982	336356		accepted	exact
Acrotomus albidulus Kasparyan, 1986	90210174	Acrotomus albidulus	Kasparyan, 1986	329522		accepted	exact
Acrotomus angustatus Constantineanu & Constantineanu, 1971	90209744	Acrotomus angustatus	Constantineanu & Constantineanu, 1971	329523		accepted	exact
Acrotomus Holmgren, 1857	90178709	Acrotomus	Holmgren, 1857	329521		accepted	exact
Acrotomus lucidulus (Gravenhorst, 1829)	90188614	Acrotomus lucidulus	(Gravenhorst, 1829)	329525		accepted	exact
Acrotomus succinctus (Gravenhorst, 1829)	90180316	Aclastus solutus	(Thomson, 1884)	334946		accepted	exact
Adeliini Viereck, 1918	90224906	Adeliini		282328		accepted	exact
Adelius clandestinus (Förster, 1851)	90220345	Adelognathus rufithorax	Kasparyan, 1990	336355		accepted	exact
Adelius determinatus (Förster, 1851)	90220347	Adelius determinatus	Foerster, 1851	342016		accepted	exact
Adelius dubius (Förster, 1851)	90220348	Adelius dubius	(Foerster, 1851)	342017		accepted	exact
Adelius erythronotus (Förster, 1851)	90220349	Adelius erythronotus	(Foerster, 1851)	342018		accepted	exact
Adelius germanus (Haliday, 1834)	90220353	Adelius germanus	(Haliday, 1834)	342019		accepted	exact
Adelius Haliday, 1833	90214925	Adelius	Haliday, 1833	342014		accepted	exact
Adelius hyalinipennis (Förster, 1851)	90220350	Adelius hyalinipennis	Foerster, 1851	342020		accepted	exact
Adelius subfasciatus Haliday, 1833	90220352	Adelius subfasciatus	Haliday, 1833	342023		accepted	exact
Adelius viator (Förster, 1851)	90220354	Adelius viator	(Foerster, 1851)	342024		accepted	exact
Adelognathus acantholydae Kasparyan, 1986	90210022	Adelognathus acantholydae	Kasparyan, 1986	336324		accepted	exact
Adelognathus aciculatus Thomson, 1883	90199915	Adelognathus aciculatus	Thomson, 1883	336325		accepted	exact
Adelognathus brevis Kasparyan, 1986	90210173	Adelognathus brevis	Kasparyan, 1986	336327		accepted	exact
Adelognathus britannicus Perkins, 1943	90206790	Adelognathus britannicus	Perkins, 1943	336328		accepted	exact
Adelognathus chelonus Kasparyan, 1990	90210685	Adelognathus chelonus	Kasparyan, 1990	336329		accepted	exact
Adelognathus chrysopygus (Gravenhorst, 1829)	90199916	Adelognathus chrysopygus	(Gravenhorst, 1829)	336330		accepted	exact
Adelognathus ctenonyx Kasparyan, 1986	90210166	Adelognathus ctenonyx	Kasparyan, 1986	336331		accepted	exact
Adelognathus cubiceps Roman, 1925	90210167	Adelognathus cubiceps	Roman, 1925	336332		accepted	exact
Adelognathus dealbatus Kasparyan, 1990	90210686	Adelognathus dealbatus	Kasparyan, 1990	336333		accepted	exact
Adelognathus dorsalis (Gravenhorst, 1829)	90180381	Adelognathus dorsalis	(Gravenhorst, 1829)	336335		accepted	exact
Adelognathus elongator Kasparyan, 1990	90210688	Adelognathus elongator	Kasparyan, 1990	336337		accepted	exact
Adelognathus eurus Kasparyan, 1990	90210690	Adelognathus eurus	Kasparyan, 1990	336338		accepted	exact
Adelognathus facialis Thomson, 1883	90199919	Adelognathus facialis	Thomson, 1883	336339		accepted	exact
Adelognathus frigidus Holmgren, 1883	90186791	Adelognathus frigidus	Holmgren, 1883	336340		accepted	exact
Adelognathus Holmgren, 1857	90178736	Adelognathus	Holmgren, 1857	334527		accepted	exact
Adelognathus maculosus Kasparyan, 1990	90210693	Adelognathus maculosus	Kasparyan, 1990	336344		accepted	exact
Adelognathus marginellus Holmgren, 1857	90199922	Adelognathus marginellus	Holmgren, 1857	336345		accepted	exact
Adelognathus obscurus Kasparyan, 1986	90210170	Adelognathus obscurus	Kasparyan, 1986	336348		accepted	exact
Adelognathus pallipes (Gravenhorst, 1829)	90180383	Adelognathus pallipes	(Gravenhorst, 1829)	336349		accepted	exact
Adelognathus pilosus Thomson, 1888	90198686	Adelognathus pilosus	Thomson, 1888	336350		accepted	exact
Adelognathus pumilio Holmgren, 1857	90199926	Adelognathus pumilio	Holmgren, 1857	336351		accepted	exact
Adelognathus puncticollis Thomson, 1883	90199927	Adelognathus puncticollis	Thomson, 1883	336352		accepted	exact
Adelognathus punctulatus Thomson, 1883	90199929	Adelognathus punctulatus	Thomson, 1883	336353		accepted	exact
Adelognathus pusillus Holmgren, 1857	90199931	Adelognathus pusillus	Holmgren, 1857	336354		accepted	exact
Adelognathus rufithorax Kasparyan, 1990	90210696	Adelognathus rufithorax	Kasparyan, 1990	336355		accepted	exact
Adelognathus stelfoxi Fitton, Gauld & Shaw, 1982	90210168	Adelognathus stelfoxi	Fitton, Gauld & Shaw, 1982	336356		accepted	exact
Adelognathus tenthredinarum (Giraud, 1872)	90199865	Adelognathus tenthredinarum	(Giraud, 1872)	336357		accepted	exact
Adelognathus tetratinctorius (Thunberg, 1822)	90205064	Adelognathus tetratinctorius	(Thunberg, 1822)	336358		accepted	exact
Adelognathus thomsoni Schmiedeknecht, 1911	90205944	Adelognathus thomsoni	Schmiedeknecht, 1911	336359		accepted	exact
Adelognathus trochanteratus Kasparyan, 1986	90210171	Adelognathus trochanteratus	Kasparyan, 1986	336360		accepted	exact
Adelognathus tumidus Kasparyan, 1990	90210697	Adelognathus tumidus	Kasparyan, 1990	336361		accepted	exact
Adelphenaldis Fischer, 2003	90239287	Acolobus	Wesmael, 1845	332186		accepted	exact
Adelphenaldis maxfischeri Peris-Felipo, 2012	90245341	Aspilota maxfischeri	Peris-Felipo, 2012			Gap in FaEu version 2.6.2	No match found	in Taxapad in Adelphenaldis
Adelphenaldis mesoafricana Peris-Felipo, 2014	90246617	Adelognathus pumilio	Holmgren, 1857	336351		accepted	exact
Adelurola florimela (Haliday, 1838)	90217774	Adelurola florimela	(Haliday, 1838)			Gap in FaEu version 2.6.2	No match found
Adelurola Strand, 1928	90217766	Adelurola		154908		accepted	near
Ademon decrescens (Nees, 1811)	90217196	Ademon decrescens	(Nees, 1811)	338933		accepted	exact
Ademon lagarosiphonae van Achterberg, 2012	90244476	Adelognathus rufithorax	Kasparyan, 1990	336355		accepted	exact
Adialytus balticus Starý, 1979	90237859	Adialytus balticus	Starý & Rakauskas, 1979	339979		accepted	exact
Adialytus Förster, 1863	90214932	Adialytus	Foerster, 1863	339977		accepted	exact
Adialytus salicaphis (Fitch, 1855)	90215784	Adialytus salicaphis	(Fitch, 1855)	339981		accepted	exact
Adialytus thelaxis (Starý, 1961)	90215789	Adialytus thelaxis	(Starý, 1961)	339983		accepted	exact
Aethecerus discolor Wesmael, 1845	90203815	Aethecerus discolor	Wesmael, 1845	332515		accepted	exact
Aethecerus erythrocerus (Gravenhorst, 1820)	90203819	Aethecerus erythrocerus	(Gravenhorst, 1820)	332517		accepted	exact
Aethecerus exilis Wesmael, 1848	90203820	Aethecerus exilis	Wesmael, 1848	332518		accepted	exact
Aethecerus foveolatus Gregor, 1940	90210552	Aethecerus foveolatus	Gregor, 1940	332519		accepted	exact
Aethecerus graniger Thomson, 1891	90203821	Aethecerus graniger	Thomson, 1891	332521		accepted	exact
Aethecerus longior Berthoumieu, 1897	90203822	Aethecerus longior	Berthoumieu, 1897	332522		accepted	exact
Aethecerus longulus Wesmael, 1845	90203823	Aethecerus longulus	Wesmael, 1845	332523		accepted	exact
Aethecerus meridionator Aubert, 1960	90207770	Aethecerus meridionator	Aubert, 1960	332524		accepted	exact
Aethecerus nigellus (Berthoumieu, 1904)	90207302	Aethecerus nigellus	(Berthoumieu, 1904)	332525		accepted	exact
Aethecerus pacificator Aubert, 1960	90207746	Aethecerus pacificator	Aubert, 1960	332527		accepted	exact
Aethecerus pallicoxa Thomson, 1891	90203825	Aethecerus pallicoxa	Thomson, 1891	332528		accepted	exact
Aethecerus parvus (Provancher, 1875)	90182913	Acrodactyla carinator	(Aubert, 1965)	330292		accepted	exact
Aethecerus placidus Wesmael, 1845	90203826	Aethecerus placidus	Wesmael, 1845	332529		accepted	exact
Aethecerus punctifrons Roman, 1918	90211399	Aclastus glabriventris	Horstmann, 1993	334938		accepted	exact
Aethecerus regius Wesmael, 1857	90203828	Aethecerus regius	Wesmael, 1857	332533		accepted	exact
Aethecerus rugifrons Holmgren, 1890	90187984	Aethecerus rugifrons	Holmgren, 1890	332534		accepted	exact
Aethecerus subniger (Berthoumieu, 1904)	90211645	Aethecerus subniger	(Berthoumieu, 1904)	332535		accepted	exact
Aethecerus tatoi Selfa & Diller, 2004	90240556	Aethecerus tatoi	Selfa & Diller, 2004	332536		accepted	exact
Aethecerus Wesmael, 1845	90182893	Aethecerus	Wesmael, 1845	332514		accepted	exact
Afrocoelichneumon noerus (Tosquinet, 1896)	90196343	Adelognathus maculosus	Kasparyan, 1990	336344		accepted	exact
Afromelanichneumon capicola Heinrich, 1967	90196577	Adelognathus maculosus	Kasparyan, 1990	336344		accepted	exact
Afromelanichneumon glaucopterus (Morley, 1919)	90196583	Aclastus gracilis	(Thomson, 1884)	334939		accepted	exact
Agasthenes Förster, 1869	90178793	Agasthenes	Foerster, 1869	334921		accepted	exact
Agasthenes subarcticus (Jussila, 1965)	90207032	Aclastus micator	(Gravenhorst, 1807)	334942		accepted	exact
Agasthenes varitarsus (Gravenhorst, 1829)	90183707	Adelognathus acantholydae	Kasparyan, 1986	336324		accepted	exact
Agathidinae Haliday, 1833	90216106	Agathidinae		339574		accepted	exact
Agathis anglica Marshall, 1885	90220113	Agathis anglica	Marshall, 1885	339617		accepted	exact
Agathis arida Tobias, 1963	90229027	Agathis arida	Tobias, 1963	339618		accepted	exact
Agathis assimilis Kokujev, 1895	90220115	Agathis assimilis	Kokujev, 1895	339619		accepted	exact
Agathis asteris Fischer, 1966	90222972	Agathis asteris	Fischer, 1966	339620		accepted	exact
Agathis brevis Tobias, 1963	90229035	Agathis brevis	Tobias, 1963	339621		accepted	exact
Agathis breviseta Nees, 1812	90220119	Agathis breviseta	Nees, 1812	339622		accepted	exact
Agathis duplicata Shestakov, 1928	90228466	Agathis duplicata	Shestakov, 1928	339623		accepted	exact
Agathis fulmeki Fischer, 1957	90222960	Agathis fulmeki	Fischer, 1957	339624		accepted	exact
Agathis fuscipennis (Zetterstedt, 1838)	90220224	Agathis fuscipennis	(Zetterstedt, 1838)	339625		accepted	exact
Agathis genalis Telenga, 1955	90228469	Agathis genalis	Telenga, 1955	339626		accepted	exact
Agathis glaucoptera Nees, 1834	90220147	Agathis glaucoptera	Nees, 1834	339627		accepted	exact
Agathis gracilipes Hellén, 1956	90222979	Agathis gracilipes	Hellén, 1956	339629		accepted	exact
Agathis griseifrons Thomson, 1895	90220148	Agathis griseifrons	Thomson, 1895	339630		accepted	exact
Agathis hemirufa Simbolotti & van Achterberg, 1999	90230879	Agathis hemirufa	Simbolotti & van Achterberg, 1999	339632		accepted	exact
Agathis icarus Belokobylskij & Jervis, 1998	90230571	Agathis icarus	Belokobylskij & Jervis, 1998	339633		accepted	exact
Agathis Latreille, 1804	90215024	Agathis	Latreille, 1804	339579		accepted	exact
Agathis levis Abdinbekova, 1970	90230880	Agathis levis	Abdinbekova, 1970	339634		accepted	exact
Agathis luzonica Bhat & Gupta, 1977	90223962	Acaenitinae		336363		accepted	exact
Agathis malvacearum Latreille, 1805	90217120	Agathis malvacearum	Latreille, 1805	339636		accepted	exact
Agathis melpomene Nixon, 1986	90222980	Agathis melpomene	Nixon, 1986	339637		accepted	exact
Agathis mongolica Tobias, 1961	90229030	Agathis mongolica	Tobias, 1961	339638		accepted	exact
Agathis montana Shestakov, 1932	90222981	Agathis montana	Shestakov, 1932	339639		accepted	exact
Agathis nigra Nees, 1812	90220167	Agathis nigra	Nees, 1812	339640		accepted	exact
Agathis pappei Nixon, 1986	90222978	Agathis pappei	Nixon, 1986	339641		accepted	exact
Agathis pedias Nixon, 1986	90222976	Agathis pedias	Nixon, 1986	339642		accepted	exact
Agathis persephone Nixon, 1986	90222968	Agathis persephone	Nixon, 1986	339643		accepted	exact
Agathis pumila (Ratzeburg, 1844)	90217095	Agathis pumila	(Ratzeburg, 1844)			Gap in FaEu version 2.6.2	No match found
Agathis rostrata Tobias, 1963	90222977	Agathis rostrata	Tobias, 1963	339644		accepted	exact
Agathis rufipalpis Nees, 1812	90220176	Agathis rufipalpis	Nees, 1812	339645		accepted	exact
Agathis semiaciculata Ivanov, 1899	90222966	Agathis semiaciculata	Ivanov, 1899	339646		accepted	exact
Agathis syngenesiae Nees, 1812	90220185	Agathis syngenesiae	Nees, 1812	339647		accepted	exact
Agathis taurica Telenga, 1955	90222965	Agathis taurica	Telenga, 1955	339648		accepted	exact
Agathis tibialis Nees, 1812	90220188	Agathis tibialis	Nees, 1812	339649		accepted	exact
Agathis umbellatarum Nees, 1812	90219232	Agathis umbellatarum	Nees, 1812	339650		accepted	exact
Agathis varipes Thomson, 1895	90220192	Agathis varipes	Thomson, 1895	339651		accepted	exact
Aglaojoppa Cameron, 1901	90192829	Aglaojoppa	Cameron, 1901	331504		accepted	exact
Aglaojoppa centummaculata (Christ, 1791)	90188444	Aglaojoppa centummaculata	(Christ, 1791)	331505		accepted	exact
Aglaojoppa sauteri (Uchida, 1932)	90186429	Acaenitus dubitator	(Panzer, 1800)	336399		accepted	exact
Agriotypinae Haliday, 1838	90178586	Agriotypinae		336320		accepted	exact
Agriotypus armatus Curtis, 1832	90205206	Agriotypus armatus	Curtis, 1832	336322		accepted	exact
Agriotypus Curtis, 1832	90178741	Agriotypus	Curtis, 1832	336321		accepted	exact
Agrothereutes abbreviatus (Fabricius, 1794)	90180895	Agrothereutes abbreviatus	(Fabricius, 1794)	333896		accepted	exact
Agrothereutes adustus (Gravenhorst, 1829)	90187014	Agrothereutes adustus	(Gravenhorst, 1829)	333898		accepted	exact
Agrothereutes albovinctus (Gravenhorst, 1829)	90202991	Agrothereutes albovinctus	(Gravenhorst, 1829)	333899		accepted	exact
Agrothereutes aterrimus (Gravenhorst, 1829)	90187015	Agrothereutes aterrimus	(Gravenhorst, 1829)	333901		accepted	exact
Agrothereutes australis (Habermehl, 1926)	90208012	Agrothereutes australis	(Habermehl, 1926)	333902		accepted	exact
Agrothereutes Förster, 1850	90178890	Agrothereutes	Foerster, 1850	333785		accepted	exact
Agrothereutes fumipennis (Gravenhorst, 1829)	90187016	Agrothereutes fumipennis	(Gravenhorst, 1829)	333903		accepted	exact
Agrothereutes hospes (Tschek, 1871)	90202469	Agrothereutes hospes	(Tschek, 1871)	333904		accepted	exact
Agrothereutes leucoproctus (Gravenhorst, 1829)	90202355	Agrothereutes leucoproctus	(Gravenhorst, 1829)	333906		accepted	exact
Agrothereutes leucorhaeus (Donovan, 1810)	90214251	Agrothereutes leucorhaeus	(Donovan, 1810)	333907		accepted	exact
Agrothereutes mandator (Linnaeus, 1758)	90180902	Agrothereutes mandator	(Linnaeus, 1758)	333909		accepted	exact
Agrothereutes mansuetor (Tschek, 1871)	90202472	Agrothereutes mansuetor	(Tschek, 1871)	333911		accepted	exact
Agrothereutes meridionator Aubert, 1961	90207738	Gambrus ornatus	Aubert, 1965	333803	333804	is subjective synonym of	exact
Agrothereutes parvulus (Habermehl, 1926)	90207921	Agrothereutes parvulus	(Habermehl, 1926)	333913		accepted	exact
Agrothereutes pumilus (Kriechbaumer, 1899)	90202478	Agrothereutes pumilus	(Kriechbaumer, 1899)	333914		accepted	exact
Agrothereutes saturniae (Boie, 1855)	90202407	Agrothereutes saturniae	(Boie, 1855)	333915		accepted	exact
Agrothereutes thoracicus (Szépligeti, 1916)	90210204	Agrothereutes thoracicus	(Szépligeti, 1916)	333916		accepted	exact
Agrothereutes tunetanus (Habermehl, 1925)	90207161	Agrothereutes tunetanus	(Habermehl, 1925)	333917		accepted	exact
Agrypon adiscoidellatum (Constantineanu & Petcu, 1969)	90209486	Agrypon adiscoidellatum	(Constantineanu & Petcu, 1969)	336290		accepted	exact
Agrypon anomelas (Gravenhorst, 1829)	90185885	Agrypon anomelas	(Gravenhorst, 1829)	336291		accepted	exact
Agrypon anxium (Wesmael, 1849)	90187819	Agrypon anxium	(Wesmael, 1849)	336292		accepted	exact
Agrypon batis (Ratzeburg, 1855)	90200660	Agrypon batis	(Ratzeburg, 1855)	336293		accepted	exact
Agrypon canaliculatum (Ratzeburg, 1844)	90200731	Agrypon canaliculatum	(Ratzeburg, 1844)	336295		accepted	exact
Agrypon clandestinum (Gravenhorst, 1829)	90187823	Agrypon clandestinum	(Gravenhorst, 1829)	336296		accepted	exact
Agrypon constantineanui Petcu, 1971	90214194	Agrypon constantineanui	Petcu, 1971	336297		accepted	exact
Agrypon delarvatum (Gravenhorst, 1829)	90200670	Agrypon delarvatum	(Gravenhorst, 1829)	336298		accepted	exact
Agrypon faciale Szépligeti, 1905	90205893	Agrypon faciale	Szépligeti, 1905	336299		accepted	exact
Agrypon flaveolatum (Gravenhorst, 1807)	90181938	Agrypon flaveolatum	(Gravenhorst, 1807)	336300		accepted	exact
Agrypon flexorioides Schnee, 1989	90212978	Agrypon flexorioides	Schnee, 1989	336301		accepted	exact
Agrypon flexorium (Thunberg, 1822)	90187830	Agrypon flexorium	(Thunberg, 1822)	336302		accepted	exact
Agrypon Förster, 1860	90179436	Agrypon	Foerster, 1860	335679		accepted	exact
Agrypon gracilipes (Curtis, 1839)	90200680	Agrypon gracilipes	(Curtis, 1839)	336303		accepted	exact
Agrypon hilare (Tosquinet, 1889)	90187833	Agrypon hilare	(Tosquinet, 1889)	336304		accepted	exact
Agrypon interstitiale Schnee, 1989	90212977	Agrypon interstitiale	Schnee, 1989	336305		accepted	exact
Agrypon opaculum Heinrich, 1952	90209397	Agrypon opaculum	Heinrich, 1952	336307		accepted	exact
Agrypon rugifer (Thomson, 1894)	90200739	Agrypon rugifer	(Thomson, 1894)	336308		accepted	exact
Agrypon scutellatum (Hellén, 1926)	90211147	Agrypon scutellatum	(Hellén, 1926)	336309		accepted	exact
Agrypon striatifrons Constantineanu & Petcu, 1969	90209489	Agrypon striatifrons	Constantineanu & Petcu, 1969	336310		accepted	exact
Agrypon variegatum (Szépligeti, 1899)	90200724	Agrypon variegatum	(Szépligeti, 1899)	336311		accepted	exact
Agrypon varitarsum (Wesmael, 1849)	90181945	Agrypon varitarsum	(Wesmael, 1849)	336312		accepted	exact
Alcima Förster, 1869	90192223	Alcima	Foerster, 1869	335862		accepted	exact
Alcima orbitale (Gravenhorst, 1829)	90187473	Alcima orbitale	(Gravenhorst, 1829)	335863		accepted	exact
Alcochera flavipes (Gravenhorst, 1829)	90201301	Alcochera flavipes	(Gravenhorst, 1829)	333398		accepted	exact
Alcochera Förster, 1869	90179204	Alcochera	Foerster, 1869	333397		accepted	exact
Aleiodes abraxanae van Achterberg & Shaw, 2016	90243462	Aleiodes abraxanae	van Achterberg & Shaw, 2016			Gap in FaEu version 2.6.2	No match found
Aleiodes aestuosus (Reinhard, 1863)	90220541	Aleiodes aestuosus	(Reinhard, 1863)			Gap in FaEu version 2.6.2	No match found
Aleiodes albitibia (Herrich-Schäffer, 1838)	90220543	Aleiodes albitibia	(Herrich-Schäffer, 1838)	339701		accepted	exact
Aleiodes alternator (Nees, 1834)	90220576	Aleiodes alternator	(Nees, 1834)	339702		accepted	exact
Aleiodes angustatus (Papp, 1971)	90230435	Aleiodes angustatus	(Papp, 1971)			Gap in FaEu version 2.6.2	No match found
Aleiodes angustipterus van Achterberg & Shaw, 2016		Aleiodes angustipterus	van Achterberg & Shaw, 2016			Gap in FaEu version 2.6.2	No match found	new species
Aleiodes apicalis (Brues, 1926)	90232218	Aleiodes apicalis	(Brullé, 1832)			Gap in FaEu version 2.6.2	No match found
Aleiodes apiculatus (Fahringer, 1932)	90228698	Aleiodes apiculatus	(Fahringer, 1932)	339703		accepted	exact
Aleiodes arcticus (Thomson, 1892)	90220547	Aleiodes arcticus	(Thomson, 1892)	339704		accepted	exact
Aleiodes arnoldii (Tobias, 1976)	90228680	Aleiodes arnoldii	(Tobias, 1976)			Gap in FaEu version 2.6.2	No match found
Aleiodes artesiariae van Achterberg & Shaw, 2016		Aleiodes artesiariae	van Achterberg & Shaw, 2016			Gap in FaEu version 2.6.2	No match found	new species
Aleiodes assimilis (Nees, 1811)	90220551	Aleiodes assimilis	(Nees, 1811)	339705		accepted	exact
Aleiodes aterrimus (Ratzeburg, 1852)	90220827	Aleiodes aterrimus	(Ratzeburg, 1852)			Gap in FaEu version 2.6.2	No match found
Aleiodes bicolor (Lucas, 1849)	90220553	Aleiodes bicolor	(Spinola, 1808)	339706		accepted	exact
Aleiodes bicolor (Spinola, 1808)	90219233	Aleiodes bicolor	(Spinola, 1808)	339706		accepted	exact
Aleiodes borealis (Thomson, 1892)	90216807	Aleiodes borealis	(Thomson, 1892)	339707		accepted	exact
Aleiodes cantherius (Lyle, 1919)	90226885	Aleiodes cantherius	(Lyle, 1919)	339708		accepted	exact
Aleiodes carminatus van Achterberg & Shaw, 2016		Aleiodes carminatus	van Achterberg & Shaw, 2016			Gap in FaEu version 2.6.2	No match found	new species
Aleiodes caucasicus (Tobias, 1976)	90228681	Aleiodes caucasicus	(Tobias, 1976)			Gap in FaEu version 2.6.2	No match found
Aleiodes caudalis Hellén, 1927	90224929	Aleiodes caudalis	Hellén, 1927	339709		accepted	exact
Aleiodes caudalis Hellén, 1927	90224929	Aleiodes caudalis	Hellén, 1927			Gap in FaEu version 2.6.2	No match found
Aleiodes circumscriptus (Nees, 1834)	90220559	Aleiodes circumscriptus	(Nees, 1834)	339710		accepted	exact
Aleiodes compressor (Herrich-Schäffer, 1838)	90221596	Aleiodes compressor	(Herrich-Schäffer, 1838)	339711		accepted	exact
Aleiodes coxalis (Spinola, 1808)	90220562	Aleiodes coxalis	(Spinola, 1808)	339712		accepted	exact
Aleiodes coxalis Costa, 1883	90231251	Aleiodes coxalis	(Spinola, 1808)	339712		accepted	exact
Aleiodes crassipes (Thomson, 1892)	90220563	Aleiodes crassipes	(Thomson, 1892)	339714		accepted	exact
Aleiodes crassipes (Thomson, 1892)	90220563	Aleiodes crassipes	(Thomson, 1892)			Gap in FaEu version 2.6.2	No match found
Aleiodes cruentus (Nees, 1834)	90220564	Aleiodes cruentus	(Nees, 1834)			Gap in FaEu version 2.6.2	No match found
Aleiodes diarsianae van Achterberg & Shaw, 2016		Aleiodes diarsianae	van Achterberg & Shaw, 2016			Gap in FaEu version 2.6.2	No match found	new species
Aleiodes diversus (Szépligeti, 1906)	90228669	Aleiodes diversus	Szépligeti, 1903			Gap in FaEu version 2.6.2	No match found	re-instated; was synonymised with A. cruentus
Aleiodes esenbeckii (Hartig, 1838)	90220567	Aleiodes esenbeckii	(Hartig, 1838)	339715		accepted	exact
Aleiodes eurinus (Telenga, 1941)	90228670	Aleiodes eurinus	(Telenga, 1941)			Gap in FaEu version 2.6.2	No match found
Aleiodes fortipes (Reinhard, 1863)	90220571	Aleiodes fortipes	(Reinhard, 1863)			Gap in FaEu version 2.6.2	No match found
Aleiodes gastritor (Thunberg, 1822)	90204523	Aleiodes gastritor	(Thunberg, 1822)	339716		accepted	exact
Aleiodes grassator (Thunberg, 1822)	90204543	Aleiodes grassator	(Thunberg, 1822)			Gap in FaEu version 2.6.2	No match found
Aleiodes hellenicus Papp, 1985	90226277	Aleiodes hellenicus	Papp, 1985	339717		accepted	exact
Aleiodes hergeri Papp, 1989	90230485	Aleiodes hergeri	Papp, 1989	339718		accepted	exact
Aleiodes jakowlewi (Kokujev, 1898)	90228696	Aleiodes jakowlewi	(Kokujev, 1898)	339719		accepted	exact
Aleiodes krulikowskii (Kokujev, 1898)	90228682	Aleiodes krulikowskii	(Kokujev, 1898)			Gap in FaEu version 2.6.2	No match found
Aleiodes leptofemur van Achterberg & Shaw, 2016		Aleiodes leptofemur	van Achterberg & Shaw, 2016			Gap in FaEu version 2.6.2	No match found	new species
Aleiodes miniatus (Herrich-Schäffer, 1838)	90220586	Aleiodes miniatus	(Herrich-Schäffer, 1838)			Gap in FaEu version 2.6.2	No match found
Aleiodes modestus (Reinhard, 1863)	90220587	Aleiodes modestus	(Reinhard, 1863)	339720		accepted	exact
Aleiodes mythimnae He & Chen, 1988	90229675	Aleiodes mythimnae	He & Chen, 1988	339721		accepted	exact
Aleiodes mythimnae He & Chen, 1988	90229675	Aleiodes mythimnae	He & Chen, 1988			Gap in FaEu version 2.6.2	No match found
Aleiodes nigricornis Wesmael, 1838	90220589	Aleiodes nigricornis	Wesmael, 1838	339722		accepted	exact
Aleiodes nigricornis Wesmael, 1838	90220589	Aleiodes nigricornis	Wesmael, 1838			accepted	exact
Aleiodes nobilis (Curtis, 1834)	90220601	Aleiodes nobilis	Haliday, 1834			Gap in FaEu version 2.6.2	No match found	correct auteur is Haliday [in Curtis], not Curtis, 1834
Aleiodes nocturnus (Telenga, 1941)	90226544	Aleiodes nocturnus	(Telenga, 1941)	339723		accepted	exact
Aleiodes pallescens Hellén, 1927	90226887	Aleiodes pallescens	Hellén, 1927	339725		accepted	exact
Aleiodes pallidator (Thunberg, 1822)	90204839	Aleiodes pallidator	(Thunberg, 1822)	339726		accepted	exact
Aleiodes pallidicornis (Herrich-Schäffer, 1838)	90228654	Aleiodes pallidicornis	(Herrich-Schäffer, 1838)			Gap in FaEu version 2.6.2	No match found
Aleiodes pallidistigmus (Telenga, 1941)	90229658	Aleiodes pallidistigmus	(Telenga, 1941)			Gap in FaEu version 2.6.2	No match found
Aleiodes periscelis (Reinhard, 1863)	90220595	Aleiodes periscelis	(Reinhard, 1863)			Gap in FaEu version 2.6.2	No match found
Aleiodes picipes (Herrich-Schäffer, 1838)	90232300	Aleiodes picipes	(Herrich-Schäffer, 1838)	339728		accepted	exact
Aleiodes pictus (Kokujev, 1898)	90228674	Aleiodes pictus	(Herrich-Schäffer, 1838)	339729		accepted	exact
Aleiodes praetor (Reinhard, 1863)	90220597	Aleiodes praetor	(Reinhard, 1863)	339730		accepted	exact
Aleiodes punctipes (Thomson, 1892)	90220599	Aleiodes punctipes	(Thomson, 1892)	339731		accepted	exact
Aleiodes punctipes (Thomson, 1892)	90220599	Aleiodes punctipes	(Thomson, 1892)			Gap in FaEu version 2.6.2	No match found
Aleiodes radialis (Tobias, 1972)	90230437	Aleiodes radialis	(Tobias, 1972)			Gap in FaEu version 2.6.2	No match found
Aleiodes rufipes (Thomson, 1892)	90220602	Aleiodes rufipes	(Thomson, 1892)			Gap in FaEu version 2.6.2	No match found
Aleiodes ryrholmi van Achterberg & Shaw, 2016		Aleiodes ryrholmi	van Achterberg & Shaw, 2016			Gap in FaEu version 2.6.2	No match found	new species
Aleiodes sanctihyacinthi (Provancher, 1880)	90216837	Aleiodes sanctihyacinthi	(Provancher, 1880)	339733		accepted	exact
Aleiodes sapporensis (Watanabe, 1937)	90229659	Aleiodes sapporensis	(Watanabe, 1937)			Gap in FaEu version 2.6.2	No match found
Aleiodes schewyrewi (Kokujev, 1898)	90230438	Aleiodes schirjajewi	(Kokujev, 1898)			Gap in FaEu version 2.6.2	No match found
Aleiodes seriatus (Herrich-Schäffer, 1838)	90221594	Aleiodes seriatus	(Herrich-Schäffer, 1838)	339734		accepted	exact
Aleiodes sibiricus (Kokujev, 1903)	90228676	Aleiodes sibiricus	(Kokujev, 1903)			Gap in FaEu version 2.6.2	No match found
Aleiodes signatus (Nees, 1811)	90220577	Aleiodes signatus	(Nees, 1811)	339735		accepted	exact
Aleiodes sudatorius Papp, 1986	90235188	Aleiodes sudatorius	Papp, 1986	339737		accepted	exact
Aleiodes testaceus (Spinola, 1808)	90220607	Aleiodes testaceus	(Telenga, 1941)	339738		accepted	exact
Aleiodes testaceus (Telenga, 1941)	90226278	Aleiodes testaceus	(Telenga, 1941)	339738		accepted	exact
Aleiodes ungularis (Thomson, 1892)	90220610	Aleiodes ungularis	(Thomson, 1892)	339739		accepted	exact
Aleiodes varius (Herrich-Schäffer, 1838)	90221589	Aleiodes varius	(Herrich-Schäffer, 1838)	339740		accepted	exact
Aleiodes venustulus (Kokujev, 1905)	90232324	Aleiodes venustulus	(Kokujev, 1905)	339741		accepted	exact
Aleiodes Wesmael, 1838	90216769	Aleiodes	Wesmael, 1838	339687		accepted	exact
Alexeter albilabris (Thomson, 1894)	90201603	Alexeter albilabris	(Thomson, 1893)	333379		accepted	exact
Alexeter attenuatus (Bridgman, 1887)	90201034	Alexeter attenuatus	(Bridgman, 1887)	333380		accepted	exact
Alexeter clavator (Müller, 1776)	90187371	Alexeter clavator	(Müller, 1776)	333381		accepted	exact
Alexeter coxalis (Brischke, 1871)	90201631	Alexeter coxalis	(Brischke, 1871)	333382		accepted	exact
Alexeter fallax (Holmgren, 1857)	90201604	Alexeter fallax	(Holmgren, 1857)	333383		accepted	exact
Alexeter Förster, 1869	90179212	Alexeter	Foerster, 1869	333378		accepted	exact
Alexeter gracilentus (Holmgren, 1857)	90187375	Alexeter gracilentus	(Holmgren, 1857)	333384		accepted	exact
Alexeter hypargyrici (Hinz, 1996)	90214445	Alexeter hypargyrici	(Hinz, 1996)	333385		accepted	exact
Alexeter improbus (Holmgren, 1857)	90201110	Alexeter improbus	(Holmgren, 1857)	333386		accepted	exact
Alexeter multicolor (Gravenhorst, 1829)	90201135	Alexeter multicolor	(Gravenhorst, 1829)	333387		accepted	exact
Alexeter nebulator (Thunberg, 1822)	90187376	Alexeter nebulator	(Thunberg, 1822)	333389		accepted	exact
Alexeter niger (Gravenhorst, 1829)	90187377	Alexeter niger	(Gravenhorst, 1829)	333390		accepted	exact
Alexeter obscuricolor Heinrich, 1953	90212144	Alexeter obscuricolor	Heinrich, 1953	333391		accepted	exact
Alexeter rapinator (Gravenhorst, 1829)	90201262	Alexeter rapinator	(Gravenhorst, 1829)	333394		accepted	exact
Alexeter segmentarius (Fabricius, 1787)	90201358	Alexeter segmentarius	(Fabricius, 1787)	333395		accepted	exact
Aliolus Say, 1836	90215006	Aliolus		154659		accepted	exact
Alloea bonessi Fischer, 1966	90226689	Alloea bonessi	Fischer, 1966	341087		accepted	exact
Alloea contracta (Haliday, 1833)	90218834	Alloea contracta	Haliday, 1833	341088		accepted	exact
Alloea Haliday, 1833	90214873	Alloea	Haliday, 1833	341086		accepted	exact
Alloea lonchopterae Fischer, 1966	90224876	Alloea lonchopterae	Fischer, 1966	341089		accepted	exact
Allomacrus arcticus (Holmgren, 1880)	90182817	Allomacrus arcticus	(Holmgren, 1880)	332795		accepted	exact
Allomacrus Förster, 1869	90179489	Allomacrus	Foerster, 1869	332794		accepted	exact
Allomacrus longecaudatus (Strobl, 1903)	90205293	Allomacrus longecaudatus	(Strobl, 1903)	332797		accepted	exact
Allomacrus subtilis Humala, 2002	90237244	Allomacrus subtilis	Humala, 2002	332798		accepted	exact
Allophatnus aetnensis (Rudow, 1883)	90202260	Allophatnus aetnensis	(Rudow, 1883)	333895		accepted	exact
Allophatnus Cameron, 1905	90178974	Allophatnus	Cameron, 1905	333894		accepted	exact
Allophroides boops (Gravenhorst, 1829)	90199983	Allophroides boops	(Gravenhorst, 1829)	329978		accepted	exact
Allophroides Horstmann, 1971	90179331	Allophroides	Horstmann, 1971	329977		accepted	exact
Allophroides platyurus (Strobl, 1904)	90205938	Allophroides platyurus	(Strobl, 1904)	329979		accepted	exact
Allophroides rufifemur Horstmann, 1971	90210740	Allophroides rufifemur	Horstmann, 1971	329980		accepted	exact
Allophroides rufobasalis Horstmann & Kolarov, 1988	90209216	Allophroides rufobasalis	Horstmann & Kolarov, 1988	329981		accepted	exact
Alloplasta brunnipes (Gravenhorst, 1829)	90200139	Alloplasta brunnipes	(Gravenhorst, 1829)	336057		accepted	exact
Alloplasta Förster, 1869	90179119	Alloplasta	Foerster, 1869	336056		accepted	exact
Alloplasta piceator (Thunberg, 1822)	90181491	Alloplasta piceator	(Thunberg, 1822)	336058		accepted	exact
Alloplasta plantaria (Gravenhorst, 1829)	90187241	Alloplasta plantaria	(Gravenhorst, 1829)	336059		accepted	exact
Alloplasta tomentosa (Gravenhorst, 1829)	90210903	Alloplasta tomentosa	(Gravenhorst, 1829)	336060		accepted	exact
Allurus Förster, 1863	90214795	Allurus	Foerster, 1863	153325		accepted	exact
Allurus lituratus (Haliday, 1835)	90218383	Allurus lituratus	(Haliday, 1835)	338587		accepted	exact
Allurus muricatus (Haliday, 1833)	90219842	Allurus muricatus	(Haliday, 1833)	338588		accepted	exact
Alomya debellator (Fabricius, 1775)	90187996	Alomya debellator	(Fabricius, 1775)	336315		accepted	exact
Alomya Panzer, 1806	90187995	Alomya	Panzer, 1806	336023		accepted	exact
Alomya punctalata (Schellenberg, 1802)	90214246	Alomya punctalata	(Schellenberg, 1802)	336316		accepted	near
Alomya pygmaea Heinrich, 1949	90208055	Alomya pygmaea	Heinrich, 1949	336318		accepted	exact
Alomya semiflava Stephens, 1835	90203869	Alomya semiflava	Stephens, 1835	336319		accepted	exact
Alomyinae Förster, 1869	90214154	Alomyinae		336313		accepted	exact
Alophosternum albofaciale Kasparyan, 1981	90209003	Alophosternum albofaciale	Kasparyan, 1981	330174		accepted	exact
Alophosternum Cushman, 1933	90178610	Alophosternum	Cushman, 1933	330173		accepted	exact
Alophosternum nigricoxis Zwakhals, 1987	90209002	Alophosternum nigricoxis	Zwakhals, 1987	330175		accepted	exact
Alysia thapsina Wharton, 1988	90229409	Alysia thapsina	Wharton, 1988			Gap in FaEu version 2.6.2	No match found
Alysia alticola (Ashmead, 1890)	90217657	Alysia alticola	Ashmead, 1890	341047		accepted	exact
Alysia atra Haliday, 1838	90219581	Alysia atra	Haliday, 1838	341048		accepted	exact
Alysia brachycera Thomson, 1895	90219582	Alysia brachycera	Thomson, 1895	341049		accepted	exact
Alysia cingulata Nees, 1834	90219584	Alysia cingulata	Nees, 1834	341051		accepted	exact
Alysia cordylurae Tobias, 1999	90238010	Alysia cordylurae	Tobias, 1999	341052		accepted	exact
Alysia curata Fischer & Zaykov, 1983	90229341	Alysia curata	Fischer & Zaykov, 1983	341053		accepted	exact
Alysia curata Fischer & Zaykov, 1983	90229341	Alysia curata	Fischer & Zaykov, 1983			Gap in FaEu version 2.6.2	No match found
Alysia divergens Bengtsson, 1926	90230357	Alysia divergens	Bengtsson, 1926	341054		accepted	exact
Alysia divergens Bengtsson, 1926	90230357	Alysia divergens	Bengtsson, 1926			Gap in FaEu version 2.6.2	No match found
Alysia frigida Haliday, 1838	90219588	Alysia frigida	Haliday, 1838	341056		accepted	exact
Alysia fuscipennis Haliday, 1838	90219589	Alysia fuscipennis	Haliday, 1838	341057		accepted	exact
Alysia heterocera Thomson, 1895	90219590	Alysia heterocera	Thomson, 1895	341058		accepted	exact
Alysia incongrua Nees, 1834	90219591	Alysia incongrua	Nees, 1834	341059		accepted	exact
Alysia kokujevi Tobias, 1986	90237480	Alysia kokujevi	Tobias, 1986	341060		accepted	exact
Alysia Latreille, 1804	90214872	Alysia	Latreille, 1804	338314		accepted	exact
Alysia lucia Haliday, 1838	90219594	Alysia lucia	Haliday, 1838	341061		accepted	exact
Alysia lucicola Haliday, 1838	90217669	Alysia lucicola	Haliday, 1838	341062		accepted	exact
Alysia luciella Stelfox, 1941	90224877	Alysia luciella	Stelfox, 1941	341063		accepted	exact
Alysia luteostigma Papp, 1993	90235811	Alysia luteostigma	Papp, 1993	341064		accepted	exact
Alysia mandibulator (Nees, 1812)	90219596	Alysia mandibulator	(Nees, 1812)	341065		accepted	exact
Alysia manducator (Panzer, 1799)	90217664	Alysia manducator	(Panzer, 1799)	341066		accepted	exact
Alysia nigritarsis Thomson, 1895	90219601	Alysia nigritarsis	Thomson, 1895	341067		accepted	exact
Alysia nitidulator Zetterstedt, 1838	90219602	Alysia nitidulator	Zetterstedt, 1838	341068		accepted	exact
Alysia nudinotum Wharton, 1986	90229345	Alysia nudinotum	Wharton, 1986	341069		accepted	exact
Alysia pestovensis Tobias, 1999	90238011	Alysia pestovensis	Tobias, 1999	341071		accepted	exact
Alysia pyrenaea Marshall, 1894	90219612	Alysia pyrenaea	Marshall, 1894	341072		accepted	exact
Alysia rufidens Nees, 1834	90217671	Alysia rufidens	Nees, 1834	341074		accepted	exact
Alysia similis (Nees, 1812)	90219613	Alysia similis	(Nees, 1812)	341075		accepted	exact
Alysia sophia Haliday, 1838	90219614	Alysia sophia	Haliday, 1838	341076		accepted	exact
Alysia subaperta Thomson, 1895	90219617	Alysia subaperta	Thomson, 1895	341077		accepted	exact
Alysia subproia Tobias, 1999	90238012	Alysia subproia	Tobias, 1999	341078		accepted	exact
Alysia thapsina Wharton, 1988	90229409	Alysia thapsina	Wharton, 1988	341079		accepted	exact
Alysia tipulae (Scopoli, 1763)	90213433	Alysia tipulae	(Scopoli, 1763)	341080		accepted	exact
Alysia tipulae (Scopoli, 1763)	90213433	Alysia tipulae	(Scopoli, 1763)			Gap in FaEu version 2.6.2	No match found
Alysia triangulator (Nees, 1812)	90219619	Alysia triangulator	(Nees, 1814)	341081		accepted	exact
Alysia truncator (Nees, 1812)	90219620	Alysia truncator	(Nees, 1812)	341082		accepted	exact
Alysia umbrata Stelfox, 1941	90229342	Alysia umbrata	Stelfox, 1941	341083		accepted	exact
Alysia verrucosa Papp, 1991	90237717	Alysia verrucosa	Papp, 1991	341084		accepted	exact
Alysia zaykovi Fischer, 1994	90236909	Alysia zaykovi	Fischer, 1994	341085		accepted	exact
Alysiinae Leach, 1815	90216113	Alysiinae		340142		accepted	exact
Amblyjoppa attentatoria (Kuzin, 1950)	90188492	Amblyjoppa attentatoria	(Kuzin, 1950)	331501		accepted	exact
Amblyjoppa Cameron, 1902	90179586	Amblyjoppa	Cameron, 1902	331500		accepted	exact
Amblyjoppa fuscipennis (Wesmael, 1845)	90188495	Amblyjoppa fuscipennis	(Wesmael, 1845)	331502		accepted	exact
Amblyjoppa proteus (Christ, 1791)	90188497	Amblyjoppa proteus	(Christ, 1791)	331503		accepted	exact
Amblyteles armatorius (Forster, 1771)	90188367	Amblyteles armatorius	(Forster, 1771)	332184		accepted	exact
Amblyteles Wesmael, 1845	90186312	Amblyteles	Wesmael, 1845	331452		accepted	exact
Amphibulus fennicus Sawoniewicz, 1990	90210250	Amphibulus fennicus	Sawoniewicz, 1990	334919		accepted	exact
Amphibulus gracilis Kriechbaumer, 1893	90201579	Amphibulus gracilis	Kriechbaumer, 1893	334920		accepted	exact
Amphibulus Kriechbaumer, 1893	90178826	Amphibulus	Kriechbaumer, 1893	334918		accepted	exact
Amyras clandestina (Haliday, 1839)	90219449	Amyras clandestina	(Haliday, 1839)	341045		accepted	exact
Amyras Nixon, 1943	90223297	Amyras	Nixon, 1943	341044		accepted	exact
Ancylocentrus Förster, 1863	90214820	Ancylocentrus		153317		accepted	exact
Aneuclis anterior Horstmann, 1971	90209777	Aneuclis anterior	Horstmann, 1971	329971		accepted	exact
Aneuclis brevicauda (Thomson, 1889)	90199984	Aneuclis brevicauda	(Thomson, 1889)	329972		accepted	exact
Aneuclis Förster, 1869	90179344	Aneuclis	Foerster, 1869	329820		accepted	exact
Aneuclis incidens (Thomson, 1889)	90199996	Aneuclis incidens	(Thomson, 1889)	329973		accepted	exact
Aneuclis maritima (Thomson, 1889)	90187603	Aneuclis maritima	(Thomson, 1889)	329974		accepted	exact
Aneuclis melanaria (Holmgren, 1860)	90188807	Aneuclis melanaria	(Holmgren, 1860)	329975		accepted	exact
Aneuclis rufipleuris Horstmann, 1980	90209947	Aneuclis rufipleuris	Horstmann, 1980	329976		accepted	exact
Angelovia elipsocubitalis Zaykov, 1980	90233913	Angelovia elipsocubitalis	Zaykov, 1980	341043		accepted	exact
Angelovia Zaykov, 1980	90224115	Angelovia	Zaykov, 1980	341042		accepted	exact
Aniseres caudatus Humala, 1997	90224820	Aniseres caudatus	Humala, 1997	330624		accepted	exact
Aniseres pallipes Förster, 1871	90188847	Aniseres pallipes	Foerster, 1871	330626		accepted	exact
Aniseres subarcticus Humala, 2007	90241856	Aniseres subarcticus	Humala, 2007	330627		accepted	exact
Anisobas brombacheri Heinrich, 1933	90210752	Anisobas brombacheri	Heinrich, 1933	332211		accepted	exact
Anisobas buccatus Kriechbaumer, 1882	90203947	Anisobas buccatus	Kriechbaumer, 1882	332213		accepted	exact
Anisobas cephalotes Kriechbaumer, 1882	90203948	Anisobas cephalotes	Kriechbaumer, 1882	332214		accepted	exact
Anisobas cingulatellus Horstmann, 1997	90223828	Anisobas cingulatellus	Horstmann, 1997	332215		accepted	exact
Anisobas graecator Horstmann, 2007	90242080	Anisobas graecator	Horstmann, 2007	332217		accepted	exact
Anisobas hostilis (Gravenhorst, 1820)	90203950	Anisobas hostilis	(Gravenhorst, 1820)	332218		accepted	exact
Anisobas platystylus Thomson, 1888	90203953	Anisobas platystylus	Thomson, 1888	332222		accepted	exact
Anisobas rebellis Wesmael, 1845	90211129	Anisobas rebellis	Wesmael, 1845	332219		accepted	exact
Anisobas seyrigi Heinrich, 1934	90210148	Anisobas seyrigi	Heinrich, 1934	332223		accepted	exact
Anisobas Wesmael, 1845	90179566	Anisobas	Wesmael, 1845	332199		accepted	exact
Anisocyrta alpinicola van Achterberg, 1986	90223035	Anisocyrta alpinicola	van Achterberg, 1986	341038		accepted	exact
Anisocyrta Förster, 1863	90214870	Anisocyrta	Foerster, 1863	341037		accepted	exact
Anisocyrta longicauda Tobias, 1962	90222783	Anisocyrta longicauda	Tobias, 1962	341039		accepted	exact
Anisocyrta microchora van Achterberg, 1986	90223036	Anisocyrta microchora	van Achterberg, 1986	341040		accepted	exact
Anisocyrta perdita (Haliday, 1838)	90218842	Anisocyrta perdita	(Haliday, 1838)	341041		accepted	exact
Anisopygus Kriechbaumer, 1888	90179533	Anisopygus	Kriechbaumer, 1888	332181		accepted	exact
Anisopygus pseudonymus (Wesmael, 1845)	90183197	Anisopygus pseudonymus	(Wesmael, 1845)	332182		accepted	exact
Anisotacrus bipunctatus (Gravenhorst, 1829)	90201279	Anisotacrus bipunctatus	(Gravenhorst, 1829)	333009		accepted	exact
Anisotacrus Schmiedeknecht, 1913	90179234	Anisotacrus	Schmiedeknecht, 1913	333008		accepted	exact
Anisotacrus xanthostigma (Gravenhorst, 1829)	90187419	Anisotacrus xanthostigma	(Gravenhorst, 1829)	333011		accepted	exact
Anomalon cruentatum (Geoffroy, 1785)	90212976	Anomalon cruentatum	(Geoffroy, 1785)	336202		accepted	exact
Anomalon fuscipenne (Tosquinet, 1900)	90205889	Anomalon fuscipenne	(Tosquinet, 1900)	336203		accepted	exact
Anomalon kozlovi (Kokujev, 1915)	90187755	Anomalon kozlovi	(Kokujev, 1915)	336204		accepted	exact
Anomalon Panzer, 1804	90179415	Anomalon	Panzer, 1804	330671		accepted	exact
Anomaloninae Viereck, 1918	90178576	Anomaloninae		336200		accepted	exact
Anomalonini Viereck, 1918	90179414	Anomalonini		336201		accepted	exact
Anoncus bipunctatus (Brischke, 1892)	90201039	Anoncus bipunctatus	(Brischke, 1892)	333361		accepted	exact
Anoncus borealis (Holmgren, 1857)	90201041	Anoncus borealis	(Holmgren, 1857)	333362		accepted	exact
Anoncus brachypus (Thomson, 1894)	90201043	Anoncus brachypus	(Thomson, 1893)	333363		accepted	exact
Anoncus brevitarsis (Thomson, 1894)	90201046	Anoncus brevitarsis	(Thomson, 1893)	333364		accepted	exact
Anoncus femorator (Thomson, 1894)	90201084	Anoncus femorator	(Thomson, 1893)	333365		accepted	exact
Anoncus flavicaudatus (Holmgren, 1857)	90201086	Anoncus flavicaudatus	(Holmgren, 1857)	333366		accepted	exact
Anoncus gracilicornis (Holmgren, 1857)	90201099	Anoncus gracilicornis	(Holmgren, 1857)	333367		accepted	exact
Anoncus linitus (Holmgren, 1857)	90201121	Anoncus linitus	(Holmgren, 1857)	333369		accepted	exact
Anoncus loderi (Hinz, 1961)	90208251	Anoncus loderi	(Hinz, 1961)	333370		accepted	exact
Anoncus marginellus (Gravenhorst, 1829)	90207002	Anoncus marginellus	(Gravenhorst, 1829)	333371		accepted	exact
Anoncus referendus (Heinrich, 1953)	90188777	Anoncus referendus	(Heinrich, 1953)	333372		accepted	exact
Anoncus simulans (Holmgren, 1857)	90201169	Anoncus simulans	(Holmgren, 1857)	333373		accepted	exact
Anoncus sincerus (Holmgren, 1857)	90201170	Anoncus sincerus	(Holmgren, 1857)	333374		accepted	exact
Anoncus sobrinus (Holmgren, 1876)	90201172	Anoncus sobrinus	(Holmgren, 1876)	333375		accepted	exact
Anoncus stipator (Holmgren, 1857)	90201176	Anoncus stipator	(Holmgren, 1857)	333376		accepted	exact
Anoncus Townes, 1970	90179227	Anoncus	Townes, 1970	333360		accepted	exact
Anoncus zonifer (Heinrich, 1951)	90191417	Anoncus zonifer	(Heinrich, 1951)	333377		accepted	exact
Anoplectes Kriechbaumer, 1896	90190992	Anoplectes		157828		accepted	exact
Antrusa flavicoxa (Thomson, 1895)	90219458	Antrusa flavicoxa	(Thomson, 1895)			Gap in FaEu version 2.6.2	No match found
Antrusa melanocera (Thomson, 1895)	90217641	Antrusa melanocera	(Thomson, 1895)			Gap in FaEu version 2.6.2	No match found
Antrusa Nixon, 1943	90217638	Antrusa		154949		accepted	exact
Antrusa vaenia Nixon, 1954	90229328	Apanteles coleophorae	Wilkinson, 1934	341523		accepted	exact
Aoplus altercator (Wesmael, 1855)	90188132	Aoplus altercator	(Wesmael, 1855)	332163		accepted	exact
Aoplus biannulatorius (Thunberg, 1822)	90204223	Aoplus biannulatorius	(Thunberg, 1822)	332164		accepted	exact
Aoplus castaneus (Gravenhorst, 1820)	90188133	Aoplus castaneus	(Gravenhorst, 1820)	332165		accepted	exact
Aoplus defraudator (Wesmael, 1845)	90204380	Aoplus defraudator	(Wesmael, 1845)	332167		accepted	exact
Aoplus deletus (Wesmael, 1845)	90205772	Aoplus deletus	(Wesmael, 1845)	332169		accepted	exact
Aoplus lugubris (Berthoumieu, 1896)	90204697	Aoplus lugubris	(Berthoumieu, 1896)	332170		accepted	exact
Aoplus madeirae Hellén, 1961	90207694	Aoplus madeirae	Hellén, 1961	332171		accepted	exact
Aoplus nigrellus Roman, 1939	90207601	Aoplus nigrellus	Roman, 1939	332172		accepted	exact
Aoplus ochropis (Gmelin, 1790)	90183311	Aoplus ochropis	(Gmelin, 1790)	332173		accepted	exact
Aoplus personatus (Gravenhorst, 1829)	90204861	Aoplus personatus	(Gravenhorst, 1829)	332174		accepted	exact
Aoplus rubellator (Zetterstedt, 1838)	90209468	Aoplus rubellator	(Zetterstedt, 1838)	332175		accepted	exact
Aoplus rubricosus (Holmgren, 1864)	90188139	Aoplus rubricosus	(Holmgren, 1864)	332176		accepted	exact
Aoplus ruficeps (Gravenhorst, 1829)	90183307	Aoplus ruficeps	(Gravenhorst, 1829)	332177		accepted	exact
Aoplus theresae (Berthoumieu, 1896)	90205067	Aoplus theresae	(Berthoumieu, 1896)	332178		accepted	exact
Aoplus Tischbein, 1874	90179540	Aoplus	Tischbein, 1874	331789		accepted	exact
Aoplus torpidus (Wesmael, 1857)	90183300	Aoplus torpidus	(Wesmael, 1857)	332180		accepted	exact
Apaeleticus bellicosus Wesmael, 1845	90203840	Apaeleticus bellicosus	Wesmael, 1845	332634		accepted	exact
Apaeleticus hungaricus Strobl, 1901	90212639	Apaeleticus hungaricus	Strobl, 1901	332636		accepted	exact
Apaeleticus inimicus (Gravenhorst, 1820)	90203846	Apaeleticus inimicus	(Gravenhorst, 1820)	332637		accepted	exact
Apaeleticus kriechbaumeri Costa, 1885	90203847	Apaeleticus kriechbaumeri	Costa, 1885	332638		accepted	exact
Apaeleticus mesostictus (Gravenhorst, 1829)	90203848	Apaeleticus mesostictus	(Gravenhorst, 1829)	332639		accepted	exact
Apaeleticus sardous Costa, 1885	90203849	Apaeleticus sardous	Costa, 1885	332641		accepted	exact
Apaeleticus Wesmael, 1845	90179572	Apaeleticus	Wesmael, 1845	332613		accepted	exact
Apanteles britannicus Wilkinson, 1941	90215171	Apanteles britannicus	Wilkinson, 1941			Gap in FaEu version 2.6.2	No match found
Apanteles adjunctus (Nees, 1834)	90222603	Apanteles adjunctus	(Nees, 1834)	341480		accepted	exact
Apanteles adreus Nixon, 1965	90227003	Apanteles atreus	Nixon, 1973	341497		accepted	near	Both FaEu and Taxapad are correct
Apanteles aeolus Nixon, 1965	90227126	Apanteles aeolus	Nixon, 1965	341481		accepted	exact
Apanteles agilla Nixon, 1972	90222767	Apanteles agilla	Nixon, 1972	341482		accepted	exact
Apanteles albinervis (Cameron, 1904)	90231840	Apanteles albinervis	Tobias, 1964	341483		accepted	exact
Apanteles albinervis Tobias, 1964	90227208	Apanteles albinervis	Tobias, 1964	341483		accepted	exact
Apanteles albipennis (Nees, 1834)	90222604	Apanteles albipennis	(Nees, 1834)	341484		accepted	exact
Apanteles alutaceus Balevski, 1980	90231612	Apanteles alutaceus	Balevski, 1980	341485		accepted	exact
Apanteles anarsiae Faure & Alabouvette, 1924	90222937	Apanteles anarsiae	Faure & Alabouvette, 1924	341486		accepted	exact
Apanteles annularis (Haliday, 1834)	90215083	Apanteles annularis	(Haliday, 1834)	341487		accepted	exact
Apanteles anomalon (Curtis, 1830)	90220208	Apanteles anomalon	(Curtis, 1830)	341488		accepted	exact
Apanteles appellator Telenga, 1949	90226747	Apanteles appellator	Telenga, 1949	341489		accepted	exact
Apanteles aragatzi Tobias, 1976	90226931	Apanteles aragatzi	Tobias, 1976	341490		accepted	exact
Apanteles arene Nixon, 1973	90223391	Apanteles arene	Nixon, 1973	341492		accepted	exact
Apanteles argante Nixon, 1976	90229160	Apanteles argante	Nixon, 1976	341493		accepted	exact
Apanteles arisba Nixon, 1973	90223404	Apanteles arisba	Nixon, 1973	341494		accepted	exact
Apanteles artissimus Papp, 1971	90230619	Apanteles artissimus	Papp, 1971	341495		accepted	exact
Apanteles ate Nixon, 1973	90223401	Apanteles ate	Nixon, 1973	341496		accepted	exact
Apanteles atreus Nixon, 1973	90223395	Apanteles atreus	Nixon, 1973	341497		accepted	exact
Apanteles azovicus Kotenko, 1986	90235733	Apanteles azovicus	Kotenko, 1986	341498		accepted	exact
Apanteles bajariae Papp, 1975	90230150	Apanteles bajariae	Papp, 1975	341499		accepted	exact
Apanteles barcinonensis Marshall, 1898	90226739	Apanteles barcinonensis	Marshall, 1898	341500		accepted	exact
Apanteles benevolens Papp, 1973	90230423	Apanteles benevolens	Papp, 1973	341501		accepted	exact
Apanteles benkevitshi Kotenko, 1986	90235734	Apanteles benkevitshi	Kotenko, 1986	341502		accepted	exact
Apanteles bicolor (Song & Chen, 2004)	90240642	Apanteles bicolor	(Nees, 1834)	341503		accepted	exact
Apanteles biroicus Papp, 1973	90230164	Apanteles biroicus	Papp, 1973	341504		accepted	exact
Apanteles borysthenicus Kotenko, 1986	90235735	Apanteles borysthenicus	Kotenko, 1986	341505		accepted	exact
Apanteles bres Nixon, 1973	90223394	Apanteles bres	Nixon, 1973	341506		accepted	exact
Apanteles brevivalvatus Balevski & Tobias, 1980	90231768	Apanteles brevivalvatus	Balevski & Tobias, 1980	341507		accepted	exact
Apanteles breviventris (Ratzeburg, 1848)	90220290	Apanteles breviventris	(Ratzeburg, 1848)	341508		accepted	exact
Apanteles britannicus Wilkinson, 1941	90215171	Apanteles britannicus	Wilkinson, 1941	341509		accepted	exact
Apanteles brunnistigma Abdinbekova, 1969	90228712	Apanteles brunnistigma	Abdinbekova, 1969	341510		accepted	exact
Apanteles butalidis Marshall, 1889	90215190	Apanteles butalidis	Marshall, 1889	341511		accepted	exact
Apanteles buteonis Kotenko, 1986	90235766	Apanteles buteonis	Kotenko, 1986	341512		accepted	exact
Apanteles candidatus (Haliday, 1834)	90221537	Apanteles candidatus	(Haliday, 1834)	341513		accepted	exact
Apanteles carpatus (Say, 1836)	90215129	Apanteles carpatus	(Say, 1836)	341514		accepted	exact
Apanteles celsus Papp, 1975	90235736	Apanteles celsus	Papp, 1975	341515		accepted	exact
Apanteles cerialis Nixon, 1976	90229161	Apanteles cerialis	Nixon, 1976	341516		accepted	exact
Apanteles cheles Nixon, 1972	90222766	Apanteles cheles	Nixon, 1972	341517		accepted	exact
Apanteles chrysis Nixon, 1973	90223396	Apanteles chrysis	Nixon, 1973	341518		accepted	exact
Apanteles cinerosus Papp, 1971	90235704	Apanteles cinerosus	Papp, 1971	341519		accepted	exact
Apanteles circumscriptus (Nees, 1834)	90215107	Apanteles circumscriptus	(Nees, 1834)	341520		accepted	exact
Apanteles ciscaucasicus Tobias, 1971	90235692	Apanteles ciscaucasicus	Tobias, 1971	341521		accepted	exact
Apanteles cloelia Nixon, 1965	90227147	Apanteles cloelia	Nixon, 1965	341522		accepted	exact
Apanteles coleophorae Wilkinson, 1938	90215068	Apanteles dilectus	(Haliday, 1834)	341529		accepted	exact
Apanteles coniferae (Haliday, 1834)	90215172	Apanteles coniferae	(Haliday, 1834)			Gap in FaEu version 2.6.2	No match found
Apanteles coniferoides Papp, 1972	90226928	Apanteles coniferoides	Papp, 1972			Gap in FaEu version 2.6.2	No match found
Apanteles contaminatus (Haliday, 1834)	90220295	Apanteles contaminatus	(Haliday, 1834)	341524		accepted	exact
Apanteles corvinus Reinhard, 1880	90220296	Apanteles corvinus	Reinhard, 1880	341525		accepted	exact
Apanteles credne Nixon, 1973	90223400	Apanteles credne	Nixon, 1973	341526		accepted	exact
Apanteles cytherea Nixon, 1972	90222765	Apanteles cytherea	Nixon, 1972	341527		accepted	exact
Apanteles decorus (Haliday, 1834)	90220299	Apanteles decorus	(Haliday, 1834)	341528		accepted	exact
Apanteles dilectus (Haliday, 1834)	90215084	Aniseres	Foerster, 1871	330486		accepted	exact
Apanteles dorsalis (Spinola, 1808)	90220218	Apanteles dorsalis	(Spinola, 1808)	341530		accepted	exact
Apanteles drusilla Nixon, 1972	90222761	Apanteles drusilla	Nixon, 1972	341531		accepted	exact
Apanteles electilis Tobias, 1964	90229164	Apanteles electilis	Tobias, 1964	341532		accepted	exact
Apanteles elpis Nixon, 1973	90223405	Apanteles elpis	Nixon, 1973	341533		accepted	exact
Apanteles emarginatus (Nees, 1834)	90215086	Apanteles emarginatus	(Nees, 1834)	341534		accepted	exact
Apanteles ensiformis (Ratzeburg, 1844)	90220300	Apanteles ensiformis	(Ratzeburg, 1844)	341535		accepted	exact
Apanteles erasmi Nixon, 1972	90222775	Apanteles erasmi	Nixon, 1972	341536		accepted	exact
Apanteles erdoesi Papp, 1973	90235739	Apanteles erdoesi	Papp, 1973	341537		accepted	exact
Apanteles erevanicus Tobias, 1976	90235741	Apanteles erevanicus	Tobias, 1976	341538		accepted	exact
Apanteles errans Nixon, 1973	90223406	Apanteles errans	Nixon, 1973	341539		accepted	exact
Apanteles evanidus Papp, 1975	90227209	Apanteles evanidus	Papp, 1975	341540		accepted	exact
Apanteles evonymellae (Bouché, 1834)	90220301	Apanteles evonymellae	(Bouché, 1834)	341541		accepted	exact
Apanteles exilis (Haliday, 1834)	90220302	Apanteles exilis	(Haliday, 1834)	341542		accepted	exact
Apanteles faucula Nixon, 1972	90222759	Apanteles faucula	Nixon, 1972	341543		accepted	exact
Apanteles firmus Telenga, 1949	90215173	Apanteles firmus	Telenga, 1949	341544		accepted	exact
Apanteles flavostriatus Papp, 1977	90235742	Apanteles flavostriatus	Papp, 1977	341545		accepted	exact
Apanteles Förster, 1863	90214907	Apanteles	Foerster, 1863	341193		accepted	exact
Apanteles fumiferanae Viereck, 1912	90215138	Apanteles fumiferanae	Viereck, 1912	341546		accepted	exact
Apanteles furtim Papp, 1977	90235743	Apanteles furtim	Papp, 1977	341547		accepted	exact
Apanteles gagates (Nees, 1834)	90215087	Apanteles gagates	(Nees, 1834)	341548		accepted	exact
Apanteles galleriae Wilkinson, 1932	90215155	Apanteles galleriae	Wilkinson, 1932	341549		accepted	exact
Apanteles gallicolus (Giraud, 1869)	90220306	Apanteles gallicolus	(Giraud, 1869)	341550		accepted	exact
Apanteles gielisi van Achterberg, 2002	90236811	Apanteles gielisi	van Achterberg, 2002	341551		accepted	exact
Apanteles glaber Papp, 1978	90230446	Apanteles glaber	Papp, 1978	341552		accepted	exact
Apanteles gloriasihezarae Fernández-Triana, 2014	90245708	Apanteles gnarus	Tobias & Kotenko, 1984	341553		accepted	exact
Apanteles gracilariae Wilkinson, 1940	90215069	Apanteles gracilariae	Wilkinson, 1940	341554		accepted	exact
Apanteles gratus Kotenko, 1986	90235745	Apanteles gratus	Kotenko, 1986	341555		accepted	exact
Apanteles halidayi Marshall, 1872	90215088	Apanteles halidayi	Marshall, 1872	341556		accepted	exact
Apanteles helleni Nixon, 1972	90222772	Apanteles helleni	Nixon, 1972	341557		accepted	exact
Apanteles hemara Nixon, 1965	90226746	Apanteles hemara	Nixon, 1965	341558		accepted	exact
Apanteles hemerobiellicida Fischer, 1966	90233076	Apanteles hemerobiellicida	Fischer, 1966	341559		accepted	exact
Apanteles hiberniae Kurdjumov, 1912	90224872	Apanteles hiberniae	Kurdjumov, 1912	341560		accepted	exact
Apanteles hilaris (Haliday, 1834)	90221534	Apanteles hilaris	(Haliday, 1834)	341561		accepted	exact
Apanteles horaeus Kotenko, 1986	90235758	Apanteles horaeus	Kotenko, 1986	341562		accepted	exact
Apanteles immissus Papp, 1977	90226565	Apanteles immissus	Papp, 1977	341563		accepted	exact
Apanteles imperator Wilkinson, 1939	90215070	Apanteles imperator	Wilkinson, 1939	341564		accepted	exact
Apanteles impurus (Nees, 1834)	90220310	Apanteles impurus	(Nees, 1834)	341565		accepted	exact
Apanteles infimus (Haliday, 1834)	90215085	Apanteles infimus	(Haliday, 1834)	341566		accepted	exact
Apanteles ingenuoides Papp, 1971	90226930	Apanteles ingenuoides	Papp, 1971	341567		accepted	exact
Apanteles interpolatus Papp, 1975	90235746	Apanteles interpolatus	Papp, 1975	341569		accepted	exact
Apanteles isus Nixon, 1965	90227124	Apanteles isus	Nixon, 1965	341570		accepted	exact
Apanteles jaroshevskyi Tobias, 1976	90235747	Apanteles jaroshevskyi	Tobias, 1976	341571		accepted	exact
Apanteles jubmeli Hedqvist, 1972	90231037	Apanteles jubmeli	Hedqvist, 1972	341572		accepted	exact
Apanteles kostylevi Kotenko, 1986	90235767	Apanteles kostylevi	Kotenko, 1986	341573		accepted	exact
Apanteles kubensis Abdinbekova, 1969	90227210	Apanteles kubensis	Abdinbekova, 1969	341574		accepted	exact
Apanteles lacteicolor Viereck, 1911	90215074	Apanteles lacteicolor	Viereck, 1911	341575		accepted	exact
Apanteles lacteipennis (Curtis, 1830)	90222605	Apanteles lacteipennis	(Curtis, 1830)	341576		accepted	exact
Apanteles lacteoides Nixon, 1965	90224932	Apanteles lacteoides	Nixon, 1965	341577		accepted	exact
Apanteles lacteus (Nees, 1834)	90215178	Apanteles lacteus	(Nees, 1834)	341578		accepted	exact
Apanteles laetus Marshall, 1885	90215108	Apanteles laetus	Marshall, 1885	341579		accepted	exact
Apanteles laevigatoides Nixon, 1972	90222764	Apanteles laevigatoides	Nixon, 1972	341580		accepted	exact
Apanteles laevigatus (Ratzeburg, 1848)	90215092	Apanteles laevigatus	(Ratzeburg, 1848)	341581		accepted	exact
Apanteles laevissimus (Ratzeburg, 1848)	90215174	Apanteles laevissimus	(Ratzeburg, 1848)	341582		accepted	exact
Apanteles laspeyresiella Papp, 1972	90229159	Apanteles laspeyresiellus	Papp, 1972	341583		accepted	near	FaEu is correct
Apanteles lectus Tobias, 1964	90229163	Apanteles lectus	Tobias, 1964	341584		accepted	exact
Apanteles lemariei Nixon, 1961	90215093	Apanteles lemariei	Nixon, 1961	341585		accepted	exact
Apanteles lenea Nixon, 1976	90215156	Apanteles lenea	Nixon, 1976	341586		accepted	exact
Apanteles lineipes (Wesmael, 1837)	90215094	Apanteles lineipes	(Wesmael, 1837)	341587		accepted	exact
Apanteles longicalcar (Thomson, 1895)	90220314	Apanteles longicalcar	Thomson, 1895	341588		accepted	exact
Apanteles longicauderra Shenefelt, 1972	90233106	Apanteles longicauderra	Shenefelt, 1972	341589		accepted	exact
Apanteles longipalpis Reinhard, 1880	90215179	Apanteles longipalpis	Reinhard, 1880	341590		accepted	exact
Apanteles luctificus Papp, 1971	90230618	Apanteles luctificus	Papp, 1971	341591		accepted	exact
Apanteles marica Nixon, 1972	90222762	Apanteles marica	Nixon, 1972	341592		accepted	exact
Apanteles maritimus Wilkinson, 1941	90215109	Apanteles maritimus	Wilkinson, 1941	341593		accepted	exact
Apanteles merula Reinhard, 1880	90215228	Apanteles merula	Reinhard, 1880	341596		accepted	exact
Apanteles meruloides Nixon, 1965	90227125	Apanteles meruloides	Nixon, 1965	341597		accepted	exact
Apanteles metacarpalis (Thomson, 1895)	90215175	Apanteles metacarpalis	(Thomson, 1895)	341598		accepted	exact
Apanteles midas Nixon, 1972	90222771	Apanteles midas	Nixon, 1972	341599		accepted	exact
Apanteles mimi Papp, 1974	90231135	Apanteles mimi	Papp, 1974	341600		accepted	exact
Apanteles miramis Nixon, 1976	90229162	Apanteles miramis	Nixon, 1976	341601		accepted	exact
Apanteles mirus Papp, 1977	90235725	Apanteles mirus	Papp, 1977	341602		accepted	exact
Apanteles moldavicus Tobias, 1975	90231136	Apanteles moldavicus	Tobias, 1975	341603		accepted	exact
Apanteles murinanae Capek & Zwölfer, 1957	90215176	Apanteles murinanae	Capek & Zwölfer, 1957	341604		accepted	exact
Apanteles mutabilis Telenga, 1955	90228402	Apanteles mutabilis	Telenga, 1955	341605		accepted	exact
Apanteles mycale Nixon, 1972	90222768	Apanteles mycale	Nixon, 1972	341606		accepted	exact
Apanteles myeloenta Wilkinson, 1937	90215226	Apanteles myeloenta	Wilkinson, 1937	341607		accepted	exact
Apanteles myron Nixon, 1973	90223399	Apanteles myron	Nixon, 1973	341608		accepted	exact
Apanteles nagyi Papp, 1975	90235775	Apanteles nagyi	Papp, 1975	341609		accepted	exact
Apanteles nanus Reinhard, 1880	90219241	Apanteles nanus	Reinhard, 1880	341610		accepted	exact
Apanteles naso Marshall, 1885	90220321	Apanteles naso	Marshall, 1885	341611		accepted	exact
Apanteles nephus Papp, 1974	90235776	Apanteles nephus	Papp, 1974	341612		accepted	exact
Apanteles nigripes (Ratzeburg, 1844)	90220323	Apanteles nigripes	(Ratzeburg, 1844)	341613		accepted	exact
Apanteles nixosiris Papp, 1976	90225245	Apanteles nixosiris	Papp, 1976	341614		accepted	exact
Apanteles obscurus (Nees, 1834)	90215126	Apanteles obscurus	(Nees, 1834)	341615		accepted	exact
Apanteles obstans Papp, 1971	90235707	Apanteles obstans	Papp, 1971	341616		accepted	exact
Apanteles oehlkei Papp, 1982	90235748	Apanteles oehlkei	Papp, 1982	341617		accepted	exact
Apanteles ononidis Marshall, 1889	90220325	Apanteles ononidis	Marshall, 1889	341618		accepted	exact
Apanteles pallidalatus Tobias, 1964	90233137	Apanteles pallidalatus	Tobias, 1964	341619		accepted	exact
Apanteles parasitellae (Bouché, 1834)	90215233	Apanteles parasitellae	(Bouché, 1834)	341620		accepted	exact
Apanteles peisonis Fischer, 1965	90230152	Apanteles peisonis	Fischer, 1965	341621		accepted	exact
Apanteles pelopea Nixon, 1973	90223403	Apanteles pelopea	Nixon, 1973	341622		accepted	exact
Apanteles peridoneus Papp, 1974	90235761	Apanteles peridoneus	Papp, 1974	341623		accepted	exact
Apanteles petrovae Walley, 1937	90215166	Apanteles petrovae	Walley, 1937	341624		accepted	exact
Apanteles phaetusa Nixon, 1973	90223407	Apanteles phaetusa	Nixon, 1973	341625		accepted	exact
Apanteles phaloniae Wilkinson, 1940	90215071	Apanteles phaloniae	Wilkinson, 1940	341626		accepted	exact
Apanteles phaola Nixon, 1972	90222777	Apanteles phaola	Nixon, 1972	341627		accepted	exact
Apanteles planiscapus Tobias, 1976	90235768	Apanteles planiscapus	Tobias, 1976	341628		accepted	exact
Apanteles praetor Marshall, 1885	90215089	Apanteles praetor	Marshall, 1885	341630		accepted	exact
Apanteles princeps Wilkinson, 1941	90215072	Apanteles princeps	Wilkinson, 1941	341631		accepted	exact
Apanteles prinoptus Papp, 1984	90230154	Apanteles prinoptus	Papp, 1984	341632		accepted	exact
Apanteles probatus Papp, 1973	90235749	Apanteles probatus	Papp, 1973	341633		accepted	exact
Apanteles propinquus Papp, 1975	90230858	Apanteles propinquus	Papp, 1975	341634		accepted	exact
Apanteles punctiger (Wesmael, 1837)	90220329	Apanteles punctiger	(Wesmael, 1837)	341635		accepted	exact
Apanteles purdus Papp, 1977	90235751	Apanteles purdus	Papp, 1977	341636		accepted	exact
Apanteles quadrifacies Papp, 1984	90230155	Apanteles quadrifacies	Papp, 1973	341637		accepted	exact
Apanteles radiarytensis Shenefelt, 1972	90233163	Apanteles radiarytensis	Shenefelt, 1972	341638		accepted	exact
Apanteles reicharti Papp, 1974	90228749	Apanteles reicharti	Papp, 1974	341639		accepted	exact
Apanteles ruficornis (Nees, 1834)	90220331	Apanteles ruficornis	(Nees, 1834)	341640		accepted	exact
Apanteles rufulus Tobias, 1964	90230170	Apanteles rufulus	Tobias, 1964	341641		accepted	exact
Apanteles salalicus Mason, 1959	90215103	Apanteles salalicus	Mason, 1959	341642		accepted	exact
Apanteles scutellaris Muesebeck, 1921	90215168	Apanteles scutellaris	Muesebeck, 1921	341643		accepted	exact
Apanteles semele (Nixon, 1965)	90227169	Apanteles semele	Nixon, 1965	341644		accepted	exact
Apanteles seriphia Nixon, 1972	90222776	Apanteles seriphia	Nixon, 1972	341645		accepted	exact
Apanteles sicarius Marshall, 1885	90215090	Apanteles sicarius	Marshall, 1885	341646		accepted	exact
Apanteles sisenna Nixon, 1972	90222778	Apanteles sisenna	Nixon, 1972	341647		accepted	exact
Apanteles sodalis (Haliday, 1834)	90215091	Apanteles sodalis	(Haliday, 1834)	341648		accepted	exact
Apanteles soikai Nixon, 1972	90222769	Apanteles soikai	Nixon, 1972	341649		accepted	exact
Apanteles sophiae Papp, 1972	90215097	Apanteles sophiae	Papp, 1972	341650		accepted	exact
Apanteles sophrosine Nixon, 1976	90229165	Apanteles sophrosine	Nixon, 1976	341651		accepted	exact
Apanteles splendidus Papp, 1974	90230165	Apanteles splendidus	Papp, 1974	341652		accepted	exact
Apanteles subemarginatus Abdinbekova, 1969	90230145	Apanteles subemarginatus	Abdinbekova, 1969	341653		accepted	exact
Apanteles subpunctatus Granger, 1949	90233186	Aphidius arvensis	(Starý, 1960)	339937		accepted	exact
Apanteles suevus Reinhard, 1880	90220336	Apanteles suevus	Reinhard, 1880	341654		accepted	exact
Apanteles szalayi Papp, 1977	90230859	Apanteles szalayi	Papp, 1977	341655		accepted	exact
Apanteles szelenyii Papp, 1972	90215098	Apanteles szelenyii	Papp, 1972	341656		accepted	exact
Apanteles tedellae Nixon, 1961	90219299	Apanteles tedellae	Nixon, 1961	341657		accepted	exact
Apanteles tiro (Reinhard, 1880)	90215231	Apanteles tiro	(Reinhard, 1880)	341658		accepted	exact
Apanteles tobiasi Balevski, 1980	90231611	Apanteles tobiasi	Balevski, 1980	341659		accepted	exact
Apanteles trachalus Nixon, 1965	90227035	Apanteles trachalus	Nixon, 1965	341660		accepted	exact
Apanteles turionellae Nixon, 1971	90222760	Apanteles turionellae	Nixon, 1971	341662		accepted	exact
Apanteles ultimus Kotenko, 1986	90235754	Apanteles ultimus	Kotenko, 1986	341663		accepted	exact
Apanteles ultor Reinhard, 1880	90215078	Apanteles ultor	Reinhard, 1880	341664		accepted	exact
Apanteles urgo Nixon, 1965	90215192	Apanteles urgo	Nixon, 1965	341665		accepted	exact
Apanteles validus (Thomson, 1895)	90215234	Apanteles validus	(Thomson, 1895)	341666		accepted	exact
Apanteles varifemur Abdinbekova, 1969	90235755	Apanteles varifemur	Abdinbekova, 1969	341667		accepted	exact
Apanteles victor Wilkinson, 1941	90215073	Apanteles victor	Wilkinson, 1941	341668		accepted	exact
Apanteles victoriatus Kotenko, 1986	90235756	Apanteles victoriatus	Kotenko, 1986	341669		accepted	exact
Apanteles viminetorum (Wesmael, 1837)	90215110	Apanteles viminetorum	(Wesmael, 1837)	341670		accepted	exact
Apanteles vindicius Nixon, 1965	90227123	Apanteles vindicius	Nixon, 1965	341671		accepted	exact
Apanteles vipio Reinhard, 1880	90220342	Apanteles vipio	Reinhard, 1880	341672		accepted	exact
Apanteles weitenweberi (Amerling, 1862)	90220264	Apanteles weitenweberi	(Amerling, 1862)	341673		accepted	exact
Apanteles xanthostigma (Haliday, 1834)	90215157	Apanteles xanthostigma	(Haliday, 1834)	341674		accepted	exact
Apanteles zerafai (Papp, 2015)	90247073	Apanteles zerafai	(Papp, 2015)			Gap in FaEu version 2.6.2	No match found
Apechthis capulifera (Kriechbaumer, 1887)	90184014	Apechthis capulifera	(Kriechbaumer, 1887)	330244		accepted	exact
Apechthis compunctor (Linnaeus, 1758)	90186632	Apechthis compunctor	(Linnaeus, 1758)	330245		accepted	exact
Apechthis Förster, 1869	90191575	Apechthis	Foerster, 1869	330243		accepted	exact
Apechthis quadridentata (Thomson, 1877)	90179755	Apechthis quadridentata	(Thomson, 1877)	330248		accepted	exact
Apechthis rufata (Gmelin, 1790)	90179756	Apechthis rufata	(Gmelin, 1790)	330249		accepted	exact
Aperileptus albipalpus (Gravenhorst, 1829)	90199871	Aperileptus albipalpus	(Gravenhorst, 1829)	330612		accepted	exact
Aperileptus flavus Förster, 1871	90199878	Aperileptus flavus	Foerster, 1871	330613		accepted	exact
Aperileptus Förster, 1869	90179498	Aperileptus	Foerster, 1869	330611		accepted	exact
Aperileptus impurus Förster, 1871	90199883	Aperileptus impurus	Foerster, 1871	330614		accepted	exact
Aperileptus infuscatus Förster, 1871	90199886	Aperileptus infuscatus	Foerster, 1871	330615		accepted	exact
Aperileptus lineatocollis Hellén, 1949	90210402	Aperileptus lineatocollis	Hellén, 1949	330616		accepted	exact
Aperileptus melanopsis Förster, 1871	90199889	Aperileptus melanopsis	Foerster, 1871	330617		accepted	exact
Aperileptus microspilus Förster, 1871	90199891	Aperileptus microspilus	Foerster, 1871	330618		accepted	exact
Aperileptus plagiatus Förster, 1871	90199895	Aperileptus plagiatus	Foerster, 1871	330619		accepted	exact
Aperileptus rossemi Jussila, 1994	90211889	Aperileptus rossemi	Jussila, 1994	330620		accepted	exact
Aperileptus tricinctus Förster, 1871	90199900	Aperileptus tricinctus	Foerster, 1871	330621		accepted	exact
Aperileptus vanus Förster, 1871	90199903	Aperileptus vanus	Foerster, 1871	330622		accepted	exact
Aperileptus viduatus Förster, 1871	90199904	Aperileptus viduatus	Foerster, 1871	330623		accepted	exact
Aphaereta brevis Tobias, 1962	90224878	Aphaereta brevis	Tobias, 1962	341025		accepted	exact
Aphaereta difficilis Nixon, 1939	90222784	Aphaereta difficilis	Nixon, 1939	341027		accepted	exact
Aphaereta elegans Tobias, 1962	90232627	Aphaereta elegans	Tobias, 1962	341028		accepted	exact
Aphaereta falcigera Graham, 1960	90222719	Aphaereta falcigera	Graham, 1960	341029		accepted	exact
Aphaereta flavidens (Ratzeburg, 1844)	90219386	Aphaereta flavidens	(Ratzeburg, 1844)	341030		accepted	exact
Aphaereta Förster, 1863	90214839	Aphaereta	Foerster, 1863	341024		accepted	exact
Aphaereta major (Thomson, 1895)	90219568	Aphaereta major	(Thomson, 1895)	341031		accepted	exact
Aphaereta minuta (Nees, 1811)	90219569	Aphaereta minuta	(Nees, 1811)	341032		accepted	exact
Aphaereta rubicunda Tobias, 1962	90222785	Aphaereta rubicunda	Tobias, 1962	341033		accepted	exact
Aphaereta scaptomyzae Fischer, 1966	90222786	Aphaereta scaptomyzae	Fischer, 1966	341034		accepted	exact
Aphaereta tenuicornis Nixon, 1939	90222787	Aphaereta tenuicornis	Nixon, 1939	341036		accepted	exact
Aphanistes bellicosus (Wesmael, 1849)	90188826	Aphanistes bellicosus	(Wesmael, 1849)	336284		accepted	exact
Aphanistes Förster, 1869	90179420	Aphanistes	Foerster, 1869	336283		accepted	exact
Aphanistes gliscens (Hartig, 1838)	90209993	Aphanistes gliscens	(Hartig, 1838)	336285		accepted	exact
Aphanistes klugii (Hartig, 1838)	90200684	Aphanistes klugii	(Hartig, 1838)	336286		accepted	exact
Aphanistes nugalis (Tosquinet, 1889)	90187767	Aphanistes nugalis	(Tosquinet, 1889)	336287		accepted	exact
Aphanistes ruficornis (Gravenhorst, 1829)	90187768	Aphanistes ruficornis	(Gravenhorst, 1829)	336288		accepted	exact
Aphanistes thoracicus (Brischke, 1880)	90200715	Aphanistes thoracicus	(Brischke, 1880)	336289		accepted	exact
Aphanta Förster, 1863	90217613	Aphanta	Foerster, 1863	340635		accepted	exact
Aphidiinae Haliday, 1833	90214746	Aphidiinae		339743		accepted	exact
Aphidius apolloni Kavallieratos & Tomanovic, 2006	90241513	Aphidius apolloni	Kavallieratos & Tomanovic, 2006	339933		accepted	exact
Aphidius aquilus Mackauer, 1961	90216036	Aphidius aquilus	Mackauer, 1961	339934		accepted	exact
Aphidius artemisicola Tizado & Núñez-Pérez, 1995	90235973	Aphidius artemisicola	Tizado & Núñez-Pérez, 1994	339935		accepted	exact
Aphidius asteris Haliday, 1834	90216021	Aphidius asteris	Haliday, 1834	339938		accepted	exact
Aphidius avenae Haliday, 1834	90216011	Aphidius avenae	Haliday, 1834	339939		accepted	exact
Aphidius cingulatus Ruthe, 1859	90216003	Aphidius cingulatus	Ruthe, 1859	339941		accepted	exact
Aphidius colemani Viereck, 1912	90216058	Aphidius colemani	Viereck, 1912	339942		accepted	exact
Aphidius constrictus (Nees, 1811)	90219378	Aphidius constrictus	(Nees, 1811)	339943		accepted	exact
Aphidius eadyi Starý, González & Hall, 1980	90223819	Aphidius eadyi	Starý, Gonzalez & Hall, 1980	339944		accepted	exact
Aphidius eglanteriae Haliday, 1834	90219383	Aphidius eglanteriae	Haliday, 1834	339945		accepted	exact
Aphidius ervi Haliday, 1834	90215520	Aphidius ervi	Haliday, 1834	339946		accepted	exact
Aphidius erysimi (Starý, 1960)	90215756	Aphidius erysimi	(Starý, 1960)	339947		accepted	exact
Aphidius frumentarius Latteur, 1979	90221538	Aphidius frumentarius	Latteur, 1979	339948		accepted	exact
Aphidius fumatus Haliday, 1834	90223801	Aphidius fumatus	Haliday, 1834	339949		accepted	exact
Aphidius funebris Mackauer, 1961	90216019	Aphidius funebris	Mackauer, 1961	339950		accepted	exact
Aphidius galii Tomanovic & Kavallieratos, 2002	90237029	Aphidius galii	Tomanovic & Kavallieratos, 2002	339951		accepted	exact
Aphidius hieraciorum Starý, 1962	90229170	Aphidius hieraciorum	Starý, 1962	339952		accepted	exact
Aphidius hortensis Marshall, 1896	90216035	Aphidius hortensis	Marshall, 1896	339953		accepted	exact
Aphidius linosiphonus Tomanovic & Starý, 2001	90237070	Aphidius linosiphonus	Tomanovic & Starý, 2001	339954		accepted	phonetic	Typo in FaEu
Aphidius matricariae Haliday, 1834	90216024	Aphidius matricariae	Haliday, 1834	339955		accepted	exact
Aphidius megourae Starý, 1965	90227535	Aphidius megourae	Starý, 1965	339956		accepted	exact
Aphidius microlophii Pennachio & Tremblay, 1987	90223820	Aphidius microlophii	Pennacchio & Tremblay, 1987	339957		accepted	exact
Aphidius montenegrinus Tomanovic & Kavallieratos, 2004	90239957	Aphidius montenegrinus	Tomanovic & Kavallieratos, 2004	339958		accepted	exact
Aphidius pelargonii Starý & Carver, 1980	90237417	Aphidius pelargonii	Starý & Carver, 1979	339959		accepted	exact
Aphidius phalangomyzi Starý, 1963	90230016	Aphidius phalangomyzi	Starý, 1963	339960		accepted	exact
Aphidius plocamaphidis (Starý, 1973)	90229870	Aphidius plocamaphidis	(Starý, 1973)	339961		accepted	exact
Aphidius rhopalosiphi de Stefani-Perez, 1902	90219185	Aphidius rhopalosiphi	de Stefani-Perez, 1902	339962		accepted	exact
Aphidius ribis Haliday, 1834	90216023	Aphidius ribis	Haliday, 1834	339963		accepted	exact
Aphidius rosae Haliday, 1833	90216018	Aphidius rosae	Haliday, 1834	339964		accepted	exact
Aphidius salicis Haliday, 1834	90216034	Aphidius salicis	Haliday, 1834	339965		accepted	exact
Aphidius schimitscheki (Starý, 1960)	90215760	Aphidius schimitscheki	(Starý, 1960)	339966		accepted	exact
Aphidius setiger (Mackauer, 1961)	90215976	Aphidius setiger	(Mackauer, 1961)	339968		accepted	exact
Aphidius smithi Sharma & Subba Rao, 1959	90215525	Aphidius smithi	Sharma & Subba Rao, 1959	339969		accepted	exact
Aphidius sonchi Marshall, 1896	90219191	Aphidius sonchi	Marshall, 1896	339970		accepted	exact
Aphidius staryi Chen & Luhman, 1991	90223821	Aphidius staryi	Chen & Luhman, 1990	339971		accepted	exact
Aphidius sussi Pennachio & Tremblay, 1989	90236204	Aphidius sussi	Pennacchio & Tremblay, 1989	339972		accepted	exact
Aphidius tanacetarius Mackauer, 1962	90216022	Aphidius tanacetarius	Mackauer, 1962	339973		accepted	exact
Aphidius transcaspicus Telenga, 1958	90216064	Aphidius transcaspicus	Telenga, 1958	339974		accepted	exact
Aphidius urticae Haliday, 1834	90216008	Aphidius urticae	Haliday, 1834	339975		accepted	exact
Aphidius uzbekistanicus Luzhetzki, 1960	90219183	Aphidius uzbekistanicus	Luzhetzki, 1960	339976		accepted	exact
Aphrastobracon Ashmead, 1896	90218963	Aphrastobracon		153880		accepted	exact
Apoclima Förster, 1869	90179490	Apoclima	Foerster, 1869	330607		accepted	exact
Apoclima haeselbarthi Rossem, 1987	90209067	Apoclima haeselbarthi	van Rossem, 1987	330608		accepted	exact
Apoclima incisum Dasch, 1992	90212867	Apoclima incisum	Dasch, 1992	330609		accepted	exact
Apoclima signaticorne Förster, 1881	90199773	Apoclima signaticorne	Foerster, 1881	330610		accepted	exact
Apodesmia curvata (Fischer, 1957)	90227355	Apodesmia curvata	(Fischer, 1957)	338913		accepted	exact
Apodesmia diabolica (Fischer, 1961)	90226891	Apodesmia diabolica	(Fischer, 1961)	338914		accepted	exact
Apodesmia Förster, 1863	90217272	Apodesmia	Foerster, 1863	338907		accepted	exact
Apodesmia incisulus (Fischer, 1964)	90234530	Apodesmia incisula	(Fischer, 1964)	338915		accepted	near
Apodesmia irregularis (Wesmael, 1835)	90217413	Apodesmia irregularis	(Wesmael, 1835)	338916		accepted	exact
Apodesmia moczari (Fischer, 1990)	90236170	Apodesmia moczari	(Fischer, 1990)	338917		accepted	exact
Apodesmia novosimilis (Fischer, 1989)	90236988	Apodesmia novosimilis	(Fischer, 1989)	338918		accepted	exact
Apodesmia ocellata (Wesmael, 1835)	90219704	Apodesmia ocellata	(Wesmael, 1835)	338919		accepted	exact
Apodesmia rufipes (Wesmael, 1835)	90219720	Apodesmia rufipes	(Wesmael, 1835)	338922		accepted	exact
Apodesmia saeva (Haliday, 1837)	90219722	Apodesmia saeva	(Haliday, 1837)	338923		accepted	exact
Apodesmia saevula (Fischer, 1958)	90222755	Apodesmia saevula	(Fischer, 1958)	338924		accepted	exact
Apodesmia similis (Szépligeti, 1898)	90226595	Apodesmia similis	(Szépligeti, 1898)	338926		accepted	exact
Apodesmia similoides (Fischer, 1962)	90227395	Apodesmia similoides	(Fischer, 1962)	338927		accepted	exact
Apodesmia striatula (Fischer, 1957)	90234588	Apodesmia striatula	(Fischer, 1957)	338928		accepted	exact
Apodesmia uvarovi (Tobias, 1986)	90236190	Apodesmia uvarovi	(Tobias, 1986)	338930		accepted	exact
Apophua bipunctoria (Thunberg, 1822)	90187160	Apophua bipunctoria	(Thunberg, 1822)	336195		accepted	exact
Apophua cicatricosa (Ratzeburg, 1848)	90196059	Apophua cicatricosa	(Ratzeburg, 1848)	336196		accepted	exact
Apophua evanescens (Ratzeburg, 1848)	90185206	Apophua evanescens	(Ratzeburg, 1848)	336197		accepted	exact
Apophua genalis (Möller, 1883)	90201854	Apophua genalis	(Moller, 1883)	336198		accepted	exact
Apophua Morley, 1913	90179106	Apophua	Morley, 1913	336194		accepted	exact
Apophua suturalis (Morley, 1914)	90206543	Apophua suturalis	(Morley, 1914)	336199		accepted	exact
Aprix Townes, 1961	90179040	Chlorophanus	Gistel, 1848	254731	254737	is subjective synonym of	near
Apronopa haeselbarthi van Achterberg, 1980	90225198	Apronopa haeselbarthi	van Achterberg, 1980	341021		accepted	exact
Apronopa van Achterberg, 1980	90224120	Apronopa	van Achterberg, 1980	341020		accepted	exact
Apsilops aquaticus (Thomson, 1874)	90203123	Apsilops aquaticus	(Thomson, 1874)	333891		accepted	exact
Apsilops cinctorius (Fabricius, 1775)	90203124	Apsilops cinctorius	(Fabricius, 1775)	333892		accepted	exact
Apsilops Förster, 1869	90178887	Apsilops	Foerster, 1869	333890		accepted	exact
Apsilops tenebrosus Hellén, 1957	90211371	Apsilops tenebrosus	Hellén, 1957	333893		accepted	exact
Aptesis acuminata (Kriechbaumer, 1899)	90203133	Aptesis acuminata	(Kriechbaumer, 1899)	334057		accepted	exact
Aptesis alpicola (Habermehl, 1935)	90207232	Aptesis alpicola	(Habermehl, 1935)	334058		accepted	exact
Aptesis alpineti (Roman, 1913)	90207026	Aptesis alpineti	(Roman, 1913)	334059		accepted	exact
Aptesis assimilis (Gravenhorst, 1829)	90202997	Aptesis assimilis	(Gravenhorst, 1829)	334060		accepted	exact
Aptesis concolor Ruthe, 1859	90202776	Aptesis concolor	Ruthe, 1859	334061		accepted	exact
Aptesis contigua (Roman, 1909)	90211589	Aptesis contigua	(Roman, 1909)	334062		accepted	exact
Aptesis cretata (Gravenhorst, 1829)	90203143	Aptesis cretata	(Gravenhorst, 1829)	334063		accepted	exact
Aptesis erratica (Holmgren, 1869)	90203023	Aptesis erratica	(Holmgren, 1869)	334064		accepted	exact
Aptesis exannulata (Strobl, 1901)	90207152	Aptesis exannulata	(Strobl, 1901)	334065		accepted	exact
Aptesis exquisita (Schmiedeknecht, 1905)	90205796	Aptesis exquisita	(Schmiedeknecht, 1905)	334066		accepted	exact
Aptesis femoralis (Thomson, 1883)	90203148	Aptesis femoralis	(Thomson, 1883)	334067		accepted	exact
Aptesis flagitator (Rossi, 1794)	90187007	Aptesis flagitator	(Rossi, 1794)	334068		accepted	exact
Aptesis flavifaciator Aubert, 1968	90205232	Aptesis flavifaciator	Aubert, 1968	334069		accepted	exact
Aptesis Förster, 1850	90178882	Aptesis	Foerster, 1850	333964		accepted	exact
Aptesis gravipes (Gravenhorst, 1829)	90205799	Aptesis gravipes	(Gravenhorst, 1829)	334070		accepted	exact
Aptesis habermehli Sawoniewicz, 2003	90239678	Aptesis habermehli	Sawoniewicz, 2003	334071		accepted	exact
Aptesis improba (Gravenhorst, 1829)	90203155	Aptesis improba	(Gravenhorst, 1829)	334073		accepted	exact
Aptesis jejunator (Gravenhorst, 1807)	90207036	Aptesis jejunator	(Gravenhorst, 1807)	334074		accepted	exact
Aptesis leucotarsus (Gravenhorst, 1829)	90202358	Aptesis leucotarsus	(Gravenhorst, 1829)	334075		accepted	exact
Aptesis messor Jonaitis, 1981	90210798	Aptesis messor	Jonaitis, 1981	334076		accepted	exact
Aptesis minutor Aubert, 1968	90210384	Aptesis minutor	Aubert, 1968	334077		accepted	exact
Aptesis nigricollis (Thomson, 1883)	90203120	Aptesis nigricollis	(Thomson, 1883)	334078		accepted	exact
Aptesis nigritula (Thomson, 1885)	90203162	Aptesis nigritula	(Thomson, 1885)	334080		accepted	exact
Aptesis nigrocincta (Gravenhorst, 1815)	90188584	Aptesis nigrocincta	(Gravenhorst, 1815)	334081		accepted	exact
Aptesis nordlandiae (Strand, 1913)	90213347	Aptesis nordlandiae	(Strand, 1913)	334082		accepted	exact
Aptesis ochrostoma (Thomson, 1897)	90201793	Aptesis ochrostoma	(Thomson, 1897)	334083		accepted	exact
Aptesis opposita (Kriechbaumer, 1902)	90203163	Aptesis opposita	(Kriechbaumer, 1902)	334084		accepted	exact
Aptesis orbitalis (Thomson, 1883)	90203164	Aptesis orbitalis	(Thomson, 1883)	334085		accepted	exact
Aptesis pectoralis (Thomson, 1888)	90203166	Aptesis pectoralis	(Thomson, 1888)	334086		accepted	exact
Aptesis polita Bauer, 1985	90212097	Aptesis polita	Bauer, 1985	334087		accepted	exact
Aptesis pugnax (Hartig, 1838)	90203084	Aptesis pugnax	(Hartig, 1838)	334088		accepted	exact
Aptesis rufifemur (Kiss, 1924)	90207154	Aptesis rufifemur	(Kiss, 1924)	334090		accepted	exact
Aptesis scotica (Marshall, 1868)	90203097	Aptesis scotica	(Marshall, 1868)	334091		accepted	exact
Aptesis scutellator Aubert, 1968	90210385	Aptesis scutellator	Aubert, 1968	334092		accepted	exact
Aptesis senicula (Kriechbaumer, 1893)	90203176	Aptesis senicula	(Kriechbaumer, 1893)	334093		accepted	exact
Aptesis subnigrocinctus Jonaitis, 1981	90210797	Aptesis subnigrocinctus	Jonaitis, 1981	334094		accepted	exact
Aptesis terminata (Gravenhorst, 1829)	90203180	Aptesis terminata	(Gravenhorst, 1829)	334095		accepted	exact
Aptesis varia (Pfankuch, 1921)	90207155	Aptesis varia	(Pfankuch, 1921)	334096		accepted	exact
Arbelus athaliaeperda (Curtis, 1860)	90200982	Arbelus athaliaeperda	(Curtis, 1860)	333358		accepted	exact
Arbelus sanguinipes (Thomson, 1894)	90201212	Arbelus sanguinipes	(Thomson, 1893)	333359		accepted	exact
Arbelus Townes, 1970	90179220	Arbelus	Townes, 1970	333357		accepted	exact
Archoprotus Brèthes, 1913	90180050	Naupactus	Heller, 1921	254982	254983	is subjective synonym of	near
Arenetra agrotidis Kokujev, 1906	90206556	Arenetra agrotidis	Kokujev, 1906	336054		accepted	exact
Arenetra Holmgren, 1859	90179120	Arenetra	Holmgren, 1859	336053		accepted	exact
Arenetra pilosella (Gravenhorst, 1829)	90187244	Arenetra pilosella	(Gravenhorst, 1829)	336055		accepted	exact
Areopraon helleni (Starý, 1981)	90234944	Areopraon helleni	(Starý, 1981)	339929		accepted	exact
Areopraon lepelleyi (Waterston, 1926)	90215697	Areopraon lepelleyi	(Waterston, 1926)	339930		accepted	exact
Areopraon Mackauer, 1959	90215696	Areopraon	Mackauer, 1959	339927		accepted	exact
Areopraon pilosum Mackauer, 1959	90215698	Areopraon pilosum	Mackauer, 1959	339931		accepted	exact
Areopraon silvestre (Starý, 1971)	90229176	Areopraon silvestre	(Starý, 1971)	339932		accepted	exact
Aridelus egregius (Schmiedeknecht, 1907)	90218679	Aridelus egregius	(Schmiedeknecht, 1907)	338585		accepted	exact
Aridelus Marshall, 1887	90214778	Aridelus	Marshall, 1887	338584		accepted	exact
Aridelus rufotestaceus Tobias, 1986	90223648	Aridelus rufotestaceus	Tobias, 1986	338586		accepted	exact
Aristelix Nixon, 1943	90223293	Aristelix	Nixon, 1943	341018		accepted	exact
Aristelix phaenicura (Haliday, 1839)	90219478	Aristelix phoenicura	Haliday, 1839	341019		accepted	phonetic
Aritranis claviventris (Kriechbaumer, 1894)	90202465	Aritranis claviventris	(Kriechbaumer, 1894)	333868		accepted	exact
Aritranis confusator Aubert, 1968	90210381	Aritranis confuscator	Aubert, 1968	333869		accepted	phonetic
Aritranis director (Thunberg, 1822)	90180935	Aritranis director	(Thunberg, 1822)	333870		accepted	exact
Aritranis explorator (Tschek, 1871)	90202518	Aritranis explorator	(Tschek, 1871)	333871		accepted	exact
Aritranis Förster, 1869	90178893	Aritranis	Foerster, 1869	333751		accepted	exact
Aritranis intellector (Aubert, 1968)	90210382	Aritranis intellector	(Aubert, 1968)	333872		accepted	exact
Aritranis longicauda (Kriechbaumer, 1873)	90202363	Aritranis longicauda	(Kriechbaumer, 1873)	333874		accepted	exact
Aritranis nigrifemur (Szépligeti, 1916)	90210214	Aritranis nigrifemur	(Szépligeti, 1916)	333875		accepted	exact
Aritranis nigripes (Gravenhorst, 1829)	90202501	Aritranis nigripes	(Gravenhorst, 1829)	333878		accepted	exact
Aritranis nitida (Ceballos, 1921)	90205234	Aritranis nitida	(Ceballos, 1921)	333883		accepted	exact
Aritranis occisor (Gravenhorst, 1829)	90187759	Aritranis occisor	(Gravenhorst, 1829)	333884		accepted	exact
Aritranis sardiniensis Schwarz, 2005	90241769	Aritranis sardiniensis	Schwarz, 2005	333889		accepted	exact
Arotes albicinctus Gravenhorst, 1829	90185936	Arotes albicinctus	Gravenhorst, 1829	336395		accepted	exact
Arotes Gravenhorst, 1829	90179463	Arotes	Gravenhorst, 1829	336394		accepted	exact
Arotes ustulatus Kriechbaumer, 1894	90202183	Arotes ustulatus	Kriechbaumer, 1894	336397		accepted	exact
Arotrephes brevicauda Horstmann, 1995	90214134	Arotrephes brevicauda	Horstmann, 1995	334910		accepted	exact
Arotrephes laeviscutum Horstmann, 1993	90213044	Arotrephes laeviscutum	Horstmann, 1993	334911		accepted	exact
Arotrephes minor (Pfankuch, 1924)	90207116	Arotrephes minor	(Pfankuch, 1924)	334912		accepted	exact
Arotrephes nivosus (Hellén, 1967)	90207035	Arotrephes nivosus	(Hellén, 1967)	334913		accepted	exact
Arotrephes parvipennis (Thomson, 1884)	90191224	Arotrephes parvipennis	(Thomson, 1884)	334914		accepted	exact
Arotrephes perfusor (Gravenhorst, 1829)	90191225	Arotrephes perfusor	(Gravenhorst, 1829)	334915		accepted	exact
Arotrephes rufobasalis Horstmann, 1993	90213045	Arotrephes rufobasalis	Horstmann, 1993	334916		accepted	exact
Arotrephes speculator (Gravenhorst, 1829)	90191226	Arotrephes speculator	(Gravenhorst, 1829)	334917		accepted	exact
Arotrephes Townes, 1970	90178781	Arotrephes	Townes, 1970	334909		accepted	exact
as Aleiodes circumscriptus (Nees, 1834)	90220559	Aleiodes bistrigatus	Roman, 1917			Gap in FaEu version 2.6.2	No match found	re-instated; was synonymised with A. circumscriptus
as Aleiodes pallidicornis (Herrich-Schäffer, 1838)	90228654	Aleiodes hirtus	Thomson, 1892			Gap in FaEu version 2.6.2	No match found	re-instated; was synonymised with A. pallidicornis
as Aleiodes rufipes (Thomson, 1892)	90220602	Aleiodes jaroslawensis	Kokujev, 1898			Gap in FaEu version 2.6.2	No match found	re-instated, was gesynonymiseerd with A. rufipes
as Dinotrema nervosum (Haliday,1833) Alysia	90219520	Dinotrema crassicosta	(Thomson, 1895)			Gap in FaEu version 2.6.2	No match found	in Taxapad still as synonym of D. nervosum [however: Peris-Felipo et al. (2014)]
as Dinotrema semicompressum (Stelfox & Graham,1949)	90222840	Dinotrema parapunctatum	(Fischer, 1976)			Gap in FaEu version 2.6.2	No match found	in Taxapad still as synonym of D. semicompressum [however: Peris-Felipo et al. (2014)]
as Elasmosoma luxembergense Wasmann, 1909	90217772	Elasmosoma ciliatum	Tobias, 1976			Gap in FaEu version 2.6.2	No match found	in Taxapad incorrectly synonymised under Elasmosoma luxembergense
as Opiostomus blantoni (Fischer, 1964)	90217325	Opiostomus brusceanus	Fischer, 1967			Gap in FaEu version 2.6.2	No match found
as Rhoptrocentrus piceus Marshall, 1897	90216377	Doryctodes reinhardi	Fahringer, 1931			Gap in FaEu version 2.6.2	No match found	in Taxapad incorrectly synonymised under Rhoptrocentrus piceus
Ascogaster abdominator (Dahlbom, 1833)	90222994	Ascogaster abdominator	(Dahlbom, 1833)	341902		accepted	exact
Ascogaster albitarsus Reinhard, 1867	90220371	Ascogaster albitarsis	Reinhard, 1867	341903		accepted	phonetic
Ascogaster annularis (Nees, 1816)	90220372	Ascogaster annularis	(Nees, 1816)	341904		accepted	exact
Ascogaster armata Wesmael, 1835	90220373	Ascogaster armata	Wesmael, 1835	341905		accepted	exact
Ascogaster bicarinata (Herrich-Schäffer, 1838)	90220374	Ascogaster bicarinata	(Herrich-Schäffer, 1838)	341906		accepted	exact
Ascogaster bidentula Wesmael, 1835	90220375	Ascogaster bidentula	Wesmael, 1835	341907		accepted	exact
Ascogaster brevicornis (Chen & Huang, 1994)	90235083	Ascogaster brevicornis	Wesmael, 1835	341908		accepted	exact
Ascogaster brevicornis Wesmael, 1835	90221563	Ascogaster brevicornis	Wesmael, 1835	341908		accepted	exact
Ascogaster canifrons Wesmael, 1835	90220378	Ascogaster canifrons	Wesmael, 1835	341909		accepted	exact
Ascogaster caucasica Kokujev, 1895	90220379	Ascogaster caucasica	Kokujev, 1895	341910		accepted	exact
Ascogaster consobrina Curtis, 1837	90220382	Ascogaster consobrina	Curtis, 1837	341911		accepted	exact
Ascogaster dentifer Tobias, 1976	90222995	Ascogaster dentifer	Tobias, 1976	341913		accepted	exact
Ascogaster devia Tobias, 1988	90223489	Ascogaster devia	Tobias, 1988	341914		accepted	exact
Ascogaster dispar Fahringer, 1934	90223002	Ascogaster dispar	Fahringer, 1934	341915		accepted	exact
Ascogaster disparilis Tobias, 1986	90237505	Ascogaster disparilis	Tobias, 1986			Gap in FaEu version 2.6.2	No match found
Ascogaster erythrothorax (Marshall, 1898)	90223010	Ascogaster erythrothorax	(Marshall, 1898)	341916		accepted	exact
Ascogaster excavata Chen & Wu, 1995	90234966	Ascogaster excavata	Telenga, 1941	341917		accepted	exact
Ascogaster excavata Telenga, 1941	90222988	Ascogaster excavata	Telenga, 1941	341917		accepted	exact
Ascogaster excisa (Herrich-Schäffer, 1838)	90220387	Ascogaster excisa	(Herrich-Schäffer, 1838)	341918		accepted	exact
Ascogaster exigua Huddleston, 1984	90222997	Ascogaster exigua	Huddleston, 1984	341919		accepted	exact
Ascogaster gonocephala Wesmael, 1835	90220391	Ascogaster gonocephala	Wesmael, 1835	341920		accepted	exact
Ascogaster grahami Huddleston, 1984	90222998	Ascogaster grahami	Huddleston, 1984	341921		accepted	exact
Ascogaster kasparyani Tobias, 1976	90222993	Ascogaster kasparyani	Tobias, 1976	341922		accepted	exact
Ascogaster klugii (Nees, 1816)	90220394	Ascogaster klugii	(Nees, 1816)	341923		accepted	exact
Ascogaster magnidentis Tobias, 1986	90236990	Ascogaster magnidentis	Tobias, 1986	341924		accepted	exact
Ascogaster moldavica Tobias, 1986	90231122	Ascogaster moldavica	Tobias, 1986	341925		accepted	exact
Ascogaster quadridentata Wesmael, 1835	90217937	Ascogaster quadridentata	Wesmael, 1835	341926		accepted	exact
Ascogaster reticulata Watanabe, 1967	90223006	Ascogaster reticulata	Watanabe, 1967	341927		accepted	exact
Ascogaster rufidens Wesmael, 1835	90220408	Ascogaster rufidens	Wesmael, 1835	341928		accepted	exact
Ascogaster rufipes (Latreille, 1809)	90220409	Ascogaster rufipes	(Latreille, 1809)	341929		accepted	exact
Ascogaster scabricula (Dahlbom, 1833)	90220486	Ascogaster scabricula	(Dahlbom, 1833)	341930		accepted	exact
Ascogaster similis (Nees, 1816)	90220412	Ascogaster similis	(Nees, 1816)	341931		accepted	exact
Ascogaster temporalis Tobias, 1986	90236991	Ascogaster temporalis	Tobias, 1986	341932		accepted	exact
Ascogaster varipes Wesmael, 1835	90220415	Ascogaster varipes	Wesmael, 1835	341933		accepted	exact
Ascogaster Wesmael, 1835	90215014	Ascogaster	Wesmael, 1835	341696		accepted	exact
Asobara Förster, 1863	90214860	Asobara	Foerster, 1863	341013		accepted	exact
Asobara fungicola (Ashmead, 1894)	90217697	Asobara fungicola	(Ashmead, 1894)	341014		accepted	exact
Asobara obliqua (Papp, 1969)	90232660	Bracon apricus	Schmiedeknecht, 1897	339316		accepted	exact
Asobara rufescens (Förster, 1863)	90217700	Asobara rufescens	(Foerster, 1863)	341015		accepted	exact
Asobara subalata (Zaykov & Fischer, 1982)	90236109	Asobara subalata	(Zaykov, 1982)	341016		accepted	exact
Asobara tabida (Nees, 1834)	90217699	Asobara tabida	(Nees, 1834)	341017		accepted	exact
Aspicolpus carinator (Nees, 1812)	90219813	Aspicolpus carinator	(Nees, 1812)	339069		accepted	exact
Aspicolpus helveticus (Haller, 1885)	90219818	Aspicolpus helveticus	(Haller, 1885)	339071		accepted	exact
Aspicolpus sibiricus (Fahringer, 1934)	90232344	Aspicolpus sibiricus	(Fahringer, 1934)	339072		accepted	exact
Aspicolpus Wesmael, 1838	90218926	Aspicolpus	Wesmael, 1838	339068		accepted	exact
Aspigonus flavicornis (Nees, 1834)	90219784	Aspigonus flavicornis	(Nees, 1834)	339066		accepted	exact
Aspigonus Wesmael, 1835	90216911	Aspigonus	Wesmael, 1835	339041		accepted	exact
Aspilota ahrburgensis Fischer, 1975	90236083	Aspilota ahrburgensis	Fischer, 1974	340949		accepted	exact
Aspilota ajara Peris-Felipo, 2016		Aspilota ajara	Peris-Felipo, 2016			Gap in FaEu version 2.6.2	No match found	new species
Aspilota amelot Papp, 2007	90242679	Aspilota amelot	Papp, 2007	340950		accepted	exact
Aspilota anaphoretica Fischer, 1973	90236086	Aspilota anaphoretica	Fischer, 1973	340951		accepted	exact
Aspilota blasii Fischer, 1973	90234712	Aspilota blasii	Fischer, 1973	340952		accepted	exact
Aspilota breviantennata Tobias, 1962	90222816	Aspilota breviantennata	Tobias, 1962	340953		accepted	exact
Aspilota brunigaster Fischer, 1976	90236090	Aspilota brunigaster	Fischer, 1976	340954		accepted	exact
Aspilota cetkovici Papp, 2007	90242680	Aspilota cetkovici	Papp, 2007	340955		accepted	exact
Aspilota compressiventris Stelfox & Graham, 1951	90222821	Aspilota compressiventris	Stelfox & Graham, 1951	340957		accepted	exact
Aspilota curta Marshall, 1895	90219506	Aspilota curta	Marshall, 1895	340958		accepted	exact
Aspilota daemon Stelfox & Graham, 1948	90222822	Aspilota daemon	Stelfox & Graham, 1948	340959		accepted	exact
Aspilota delicata Fischer, 1973	90235369	Aspilota delicata	Fischer, 1973	340960		accepted	exact
Aspilota deserta Papp, 1967	90228239	Aspilota deserta	Papp, 1967			Gap in FaEu version 2.6.2	No match found
Aspilota digitula Papp, 2008	90242605	Aspilota digitula	Papp, 2008	340961		accepted	exact
Aspilota diminuata Fischer, 1976	90236091	Aspilota diminuata	Fischer, 1976	340962		accepted	exact
Aspilota efoveolata (Thomson, 1895)	90219508	Aspilota efoveolata	(Thomson, 1895)	340963		accepted	exact
Aspilota eurugosa Fischer, 1976	90236094	Aspilota eurugosa	Fischer, 1976	340964		accepted	exact
Aspilota extremicornis Fischer, 1976	90236095	Aspilota extremicornis	Fischer, 1976	340965		accepted	exact
Aspilota flagellaris Fischer, 1973	90226422	Aspilota flagellaris	Fischer, 1973	340966		accepted	exact
Aspilota flagimilis Fischer, 1996	90226421	Aspilota flagimilis	Fischer, 1996	340967		accepted	exact
Aspilota Förster, 1863	90214841	Aspilota	Foerster, 1863	340185		accepted	exact
Aspilota furtnerana Fischer, 1973	90234715	Aspilota furtnerana	Fischer, 1973	340968		accepted	exact
Aspilota fuscicornis (Haliday, 1838)	90219510	Aspilota fuscicornis	(Haliday, 1838)	340969		accepted	exact
Aspilota grandis Munk & Peris-Felipo, 2016		Aspilota grandis	Munk & Peris-Felipo, 2016			Gap in FaEu version 2.6.2	No match found	new species
Aspilota hirticornis (Thomson, 1895)	90219511	Aspilota hirticornis	(Thomson, 1895)	340972		accepted	exact
Aspilota hirticornis (Thomson, 1895)	90219511	Aspilota hirticornis	(Thomson, 1895)			Gap in FaEu version 2.6.2	No match found
Aspilota impar Papp, 2008	90242606	Aspilota impar	Papp, 2008	340973		accepted	exact
Aspilota imparidens Fischer, 1974	90230361	Aspilota imparidens	Fischer, 1974	340974		accepted	exact
Aspilota inflatinervis Fischer, 1973	90236084	Aspilota inflatinervis	Fischer, 1973	340975		accepted	exact
Aspilota inflatitempus Fischer, 1974	90230362	Aspilota inflatitempus	Fischer, 1974	340976		accepted	exact
Aspilota insolita (Tobias, 1962)	90222830	Aspilota insolita	(Tobias, 1962)	340977		accepted	exact
Aspilota intermediana Fischer, 1975	90225852	Aspilota intermediana	Fischer, 1975	340978		accepted	exact
Aspilota iocosipecta Fischer, 1974	90230363	Aspilota iocosipectus	Fischer, 1974	340979		accepted	near
Aspilota jabingensis Fischer, 1976	90235365	Aspilota jabingensis	Fischer, 1976	340980		accepted	exact
Aspilota karelica Tobias, 1992	90231561	Aphidius	Nees, 1818	339747		accepted	exact
Aspilota laevinota Tobias, 1962	90222832	Aspilota laevinotum	Tobias, 1962	340983		accepted	near
Aspilota latitemporata Fischer, 1976	90236097	Aspilota latitemporata	Fischer, 1976	340984		accepted	exact
Aspilota leptoarticulata Munk & Peris-Felipo, 2016		Aspilota leptoarticulata	Munk & Peris-Felipo, 2016			Gap in FaEu version 2.6.2	No match found	new species
Aspilota louiseae van Achterberg, 1988	90225853	Aspilota louiseae	van Achterberg, 1988	340985		accepted	exact
Aspilota macrops Stelfox & Graham, 1951	90222833	Aspilota macrops	Stelfox & Graham, 1951	340986		accepted	exact
Aspilota makita Papp, 2008	90242607	Aspilota makita	Papp, 2008	340987		accepted	exact
Aspilota microcubitalis Fischer, 1977	90237850	Aspilota microcubitalis	Fischer, 1977	340988		accepted	exact
Aspilota minima (Thomson, 1895)	90219532	Aspilota minima	(Thomson, 1895)	340989		accepted	exact
Aspilota nervulata Fischer, 1975	90236088	Aspilota nervulata	Fischer, 1974	340990		accepted	exact
Aspilota nidicola Hedqvist, 1972	90236085	Aspilota nidicola	Hedqvist, 1972	340991		accepted	exact
Aspilota parallela Fischer, 1971	90217740	Aspilota parallela	Fischer, 1976	340992		accepted	exact
Aspilota parallela Fischer, 1976	90236102	Aspilota parallela	Fischer, 1976	340992		accepted	exact
Aspilota parvicornis (Thomson, 1895)	90219522	Aspilota parvicornis	(Thomson, 1895)	340993		accepted	exact
Aspilota pillerensis Fischer, 1973	90236087	Aspilota pillerensis	Fischer, 1973	340995		accepted	exact
Aspilota pitralon Papp, 2008	90242609	Aspilota pitralon	Papp, 2008	340996		accepted	exact
Aspilota procreata Fischer, 1976	90235371	Aspilota procreata	Fischer, 1976	340997		accepted	exact
Aspilota propedaemon Fischer, 1996	90226423	Aspilota propedaemon	Fischer, 1996	340998		accepted	exact
Aspilota propeminimam Fischer, Tormos, Pardo & Asis, 2008	90242579	Aspilota propeminimam	Fischer, Tormos, Pardo & Asis, 2008	340999		accepted	exact
Aspilota ruficornis (Nees, 1834)	90217759	Aspilota ruficornis	(Nees, 1834)	341000		accepted	exact
Aspilota schlainingiaca Fischer, 1976	90236105	Aspilota schlainingiaca	Fischer, 1976	341001		accepted	exact
Aspilota signimembris Fischer, 1976	90236106	Aspilota signimembris	Fischer, 1976	341002		accepted	exact
Aspilota spiracula Munk & Peris-Felipo, 2014	90246620	Aspilota spiracula	Munk & Peris-Felipo, 2014			Gap in FaEu version 2.6.2	No match found
Aspilota stenogaster Stelfox & Graham, 1951	90222841	Aspilota stenogaster	Stelfox & Graham, 1951	341004		accepted	exact
Aspilota styriaca Fischer, 1973	90234719	Aspilota styriaca	Fischer, 1973	341005		accepted	exact
Aspilota tetragona Fischer, 1976	90236108	Aspilota tetragona	Fischer, 1976	341006		accepted	exact
Aspilota tuberula Papp, 2008	90242610	Aspilota tuberula	Papp, 2008	341007		accepted	exact
Aspilota valenciensis Fischer, 1996	90226424	Aspilota valenciensis	Fischer, 1996	341008		accepted	exact
Aspilota variabilis Tobias, 1962	90222843	Aspilota variabilis	Tobias, 1962	341009		accepted	exact
Aspilota varinervis (Zaykov & Fischer, 1982)	90225850	Aspilota varinervis	(Zaykov & Fischer, 1982)	341010		accepted	exact
Aspilota ventasa Belokobylskij, 2007	90246620	Aspilota ventasa	Belokobylskij, 2007			Gap in FaEu version 2.6.2	No match found
Aspilota vernalis Stelfox & Graham, 1951	90222846	Aspilota vernalis	Stelfox & Graham, 1951	341011		accepted	exact
Aspilota vodara Papp, 2008	90242611	Aspilota vodara	Papp, 2008	341012		accepted	exact
Asthenara Förster, 1869	90179178	Asthenara	Foerster, 1869	333604		accepted	exact
Asthenara scabricula (Thomson, 1894)	90201248	Asthenara scabricula	(Thomson, 1893)	333605		accepted	exact
Asthenara socia (Holmgren, 1857)	90188763	Asthenara socia	(Holmgren, 1857)	333606		accepted	exact
Asthenolabus Heinrich, 1951	90179576	Asthenolabus	Heinrich, 1951	332625		accepted	exact
Asthenolabus latiscapus (Thomson, 1894)	90203902	Asthenolabus latiscapus	(Thomson, 1894)	332628		accepted	exact
Asthenolabus stellae (Heinrich, 1936)	90207595	Asthenolabus stellae	(Heinrich, 1936)	332631		accepted	exact
Asthenolabus vitratorius (Gravenhorst, 1829)	90201670	Asthenolabus vitratorius	(Gravenhorst, 1829)	332633		accepted	exact
Astiphromma aggressor (Fabricius, 1804)	90200747	Astiphromma aggressor	(Fabricius, 1804)	331330		accepted	exact
Astiphromma albitarse (Brischke, 1880)	90200048	Astiphromma albitarse	(Brischke, 1880)	331332		accepted	exact
Astiphromma anale (Holmgren, 1860)	90200111	Astiphromma anale	(Holmgren, 1860)	331333		accepted	exact
Astiphromma buccatum (Thomson, 1886)	90200112	Astiphromma buccatum	(Thomson, 1886)	331335		accepted	exact
Astiphromma diversum Schwenke, 1999	90235564	Astiphromma diversum	Schwenke, 1999	331340		accepted	exact
Astiphromma dorsale (Holmgren, 1860)	90200113	Astiphromma dorsale	(Holmgren, 1860)	331341		accepted	exact
Astiphromma italicum Schwenke, 1999	90236284	Astiphromma italicum	Schwenke, 1999	331347		accepted	exact
Astiphromma leucogrammum (Holmgren, 1860)	90182573	Astiphromma leucogrammum	(Holmgren, 1860)	331349		accepted	exact
Astiphromma longiceps (Strobl, 1904)	90188820	Astiphromma longiceps	(Strobl, 1904)	331350		accepted	exact
Astiphromma luridum Schwenke, 1999	90235565	Astiphromma luridum	Schwenke, 1999	331351		accepted	exact
Astiphromma nigriceps (Brischke, 1880)	90200083	Astiphromma nigriceps	(Brischke, 1880)	331353		accepted	exact
Astiphromma nigrocoxatum (Strobl, 1904)	90205928	Astiphromma nigrocoxatum	(Strobl, 1904)	331354		accepted	exact
Astiphromma peltolatum Schwenke, 2004	90240538	Astiphromma peltolatum	Schwenke, 2004	331356		accepted	exact
Astiphromma pictum (Brischke, 1880)	90200094	Astiphromma pictum	(Brischke, 1880)	331357		accepted	exact
Astiphromma rimosum Schwenke, 1999	90235566	Astiphromma rimosum	Schwenke, 1999	331359		accepted	exact
Astiphromma scutellatum (Gravenhorst, 1829)	90200119	Astiphromma scutellatum	(Gravenhorst, 1829)	331361		accepted	exact
Astiphromma simplex (Thomson, 1886)	90200120	Astiphromma simplex	(Thomson, 1886)	331363		accepted	exact
Astiphromma splenium (Curtis, 1833)	90180345	Astiphromma splenium	(Curtis, 1833)	331364		accepted	exact
Astiphromma striatum (Brischke, 1880)	90200104	Astiphromma striatum	(Brischke, 1880)	331365		accepted	exact
Astiphromma tenuicorne (Thomson, 1886)	90200121	Astiphromma tenuicorne	(Thomson, 1886)	331366		accepted	exact
Astiphromma tridentatum Schwenke, 1999	90236283	Astiphromma tridentatum	Schwenke, 1999	331367		accepted	exact
Astiphromma uliginosum Schwenke, 1999	90235567	Astiphromma uliginosum	Schwenke, 1999	331369		accepted	exact
Astiphromma varipes (Holmgren, 1860)	90200122	Astiphromma varipes	(Holmgren, 1860)	331370		accepted	exact
Astomaspis Förster, 1869	90178761	Astomaspis		162465		accepted	exact
Astrenis brunneofacies Vikberg, 2000	90234910	Astrenis brunneofacies	Vikberg, 2000	330311		accepted	exact
Astrenis Förster, 1869	90191444	Astrenis	Foerster, 1869	330310		accepted	exact
Astrenis nigrifacies Vikberg, 2000	90234909	Astrenis nigrifacies	Vikberg, 2000	330312		accepted	exact
Astrenis paradoxa (Schmiedeknecht, 1907)	90205266	Astrenis paradoxa	(Schmiedeknecht, 1907)	330313		accepted	exact
Astrenis sinuata (Roman, 1909)	90205264	Astrenis sinuata	(Roman, 1909)	330314		accepted	near
Asyncrita Förster, 1876	90191839	Asyncrita		163223		accepted	exact
Asyntactus Marshall, 1898	90218913	Asyntactus	Marshall, 1896	340945		accepted	exact
Asyntactus rhogaleus Marshall, 1898	90222789	Asyntactus rhogaleus	Marshall, 1898	340946		accepted	exact
Atabulus faustus Rossem, 1988	90209233	Atabulus faustus	van Rossem, 1988	330606		accepted	exact
Atabulus Rossem, 1988	90209232	Atabulus	van Rossem, 1988	330605		accepted	exact
Atanycolus denigrator (Linnaeus, 1758)	90209700	Atanycolus denigrator	(Linnaeus, 1758)	339564		accepted	exact
Atanycolus Förster, 1863	90214949	Atanycolus	Foerster, 1863	339563		accepted	exact
Atanycolus fulviceps (Kriechbaumer, 1898)	90228484	Atanycolus fulviceps	(Kriechbaumer, 1898)	339565		accepted	exact
Atanycolus genalis (Thomson, 1892)	90221280	Atanycolus genalis	(Thomson, 1892)	339566		accepted	exact
Atanycolus initiator (Fabricius, 1793)	90210952	Atanycolus initiator	(Fabricius, 1793)	339567		accepted	exact
Atanycolus ivanowi (Kokujev, 1898)	90233405	Atanycolus ivanowi	(Kokujev, 1899)			Gap in FaEu version 2.6.2	No match found
Atanycolus neesii (Marshall, 1897)	90224926	Atanycolus neesii	(Marshall, 1897)	339569		accepted	exact
Atanycolus petiolaris (Thomson, 1892)	90221282	Atanycolus petiolaris	(Thomson, 1892)	339570		accepted	exact
Atanycolus tunetensis (Marshall, 1899)	90233412	Atanycolus tunetensis	Marshall, 1901	339572		accepted	exact
Ateleute Förster, 1869	90179030	Ateleute	Foerster, 1869	333865		accepted	exact
Ateleute linearis Förster, 1871	90199772	Ateleute linearis	Foerster, 1871	333866		accepted	exact
Atormus van Achterberg, 1997	90223811	Atormus	van Achterberg, 1997	338902		accepted	exact
Atormus victus (Haliday, 1837)	90219735	Atormus victus	(Haliday, 1837)	338903		accepted	exact
Atractodes acuminator Roman, 1909	90207031	Atractodes (Asyncrita) acuminator	Roman, 1909	334844		accepted	exact_subgenus
Atractodes albovinctus Haliday, 1838	90203223	Atractodes (Asyncrita) albovinctus	Haliday, 1839	334845		accepted	exact_subgenus
Atractodes alpestris Roman, 1918	90186939	Atractodes (Atractodes) alpestris	Roman, 1918	334866		accepted	exact_subgenus
Atractodes alpinus Förster, 1876	90203226	Atractodes (Rugatractodes) alpinus	Foerster, 1876	334899		accepted	exact_subgenus
Atractodes alpinus Strobl, 1901	90212572	Atractodes (Rugatractodes) alpinus	Foerster, 1876	334899		accepted	exact_subgenus
Atractodes alutaceus Thomson, 1884	90203228	Atractodes (Cyclaulatractodes) alutaceus	Thomson, 1884	334891		accepted	exact_subgenus
Atractodes ambiguus Ruthe, 1859	90180701	Atractodes (Asyncrita) ambiguus	Ruthe, 1859	334846		accepted	exact_subgenus
Atractodes angustipennis Förster, 1876	90203231	Atractodes (Asyncrita) angustipennis	Foerster, 1876	334847		accepted	exact_subgenus
Atractodes arator Haliday, 1838	90203233	Atractodes (Atractodes) arator	Haliday, 1839	334867		accepted	exact_subgenus
Atractodes assimilis Förster, 1876	90203234	Atractodes (Asyncrita) assimilis	Foerster, 1876	334848		accepted	exact_subgenus
Atractodes aterrimus Holmgren, 1872	90180705	Atractodes (Atractodes) aterrimus	Holmgren, 1872	334868		accepted	exact_subgenus
Atractodes bicolor Gravenhorst, 1829	90186940	Atractodes (Atractodes) bicolor	Gravenhorst, 1829	334869		accepted	exact_subgenus
Atractodes brevipennis Jussila, 1979	90208401	Atractodes (Atractodes) brevipennis	Jussila, 1979	334871		accepted	exact_subgenus
Atractodes croceicornis Haliday, 1838	90186941	Atractodes (Asyncrita) croceicornis	Haliday, 1839	334849		accepted	exact_subgenus
Atractodes cryptobius Förster, 1876	90203251	Atractodes (Asyncrita) cryptobius	Foerster, 1876	334850		accepted	exact_subgenus
Atractodes cultellator Haliday, 1838	90206725	Atractodes (Asyncrita) cultellator	Haliday, 1839	334851		accepted	exact_subgenus
Atractodes cylindraceus Jussila, 2001	90236583	Atractodes (Atractodes) cylindraceus	Jussila, 2001	334872		accepted	exact_subgenus
Atractodes designatus (Förster, 1876)	90203654	Atractodes (Asyncrita) designatus	Foerster, 1876	334852		accepted	exact_subgenus
Atractodes exilis Haliday, 1838	90186942	Atractodes (Asyncrita) exilis	Haliday, 1839	334853		accepted	exact_subgenus
Atractodes exitialis Förster, 1876	90203273	Atractodes (Asyncrita) exitialis	Foerster, 1876	334854		accepted	exact_subgenus
Atractodes faeroeensis Roman, 1916	90208410	Atractodes (Asyncrita) faeroeensis	Roman, 1916	334855		accepted	exact_subgenus
Atractodes fennoscandicus Jussila, 1979	90208405	Atractodes (Rugatractodes) fennoscandicus	Jussila, 1979	334900		accepted	exact_subgenus
Atractodes ficticius (Förster, 1876)	90203458	Atractodes (Rugatractodes) ficticius	(Foerster, 1876)	334901		accepted	exact_subgenus
Atractodes fittoni Jussila, 1983	90208637	Atractodes (Atractodes) fittoni	Jussila, 1983	334873		accepted	exact_subgenus
Atractodes foveoclypeatus Jussila, 2001	90236585	Atractodes (Rugatractodes) foveoclypeatus	Jussila, 2001	334903		accepted	exact_subgenus
Atractodes foveolatus Gravenhorst, 1829	90186943	Atractodes (Asyncrita) foveolatus	Gravenhorst, 1829	334856		accepted	exact_subgenus
Atractodes fumatus Haliday, 1838	90203282	Atractodes (Atractodes) fumatus	Haliday, 1839	334874		accepted	exact_subgenus
Atractodes gilvipes Holmgren, 1860	90203286	Atractodes (Atractodes) gilvipes	Holmgren, 1860	334875		accepted	exact_subgenus
Atractodes Gravenhorst, 1829	90178852	Atractodes	Gravenhorst, 1829	334416		accepted	exact
Atractodes gravidus Gravenhorst, 1829	90186944	Atractodes (Atractodes) gravidus	Gravenhorst, 1829	334876		accepted	exact_subgenus
Atractodes helveticus (Förster, 1876)	90203476	Atractodes (Cyclaulatractodes) helveticus	Foerster, 1876	334892		accepted	exact_subgenus
Atractodes holmgreni Roman, 1918	90207603	Atractodes (Asyncrita) holmgreni	Roman, 1918	334857		accepted	exact_subgenus
Atractodes incrassator Roman, 1926	90186945	Atractodes (Rugatractodes) incrassator	Roman, 1926	334904		accepted	exact_subgenus
Atractodes klinckowstroemi Roman, 1916	90208407	Atractodes (Asyncrita) klinckowstroemi	Roman, 1916	334858		accepted	exact_subgenus
Atractodes lapponicus Jussila, 1979	90208400	Atractodes (Atractodes) lapponicus	Jussila, 1979	334877		accepted	exact_subgenus
Atractodes longiceps Roman, 1924	90186947	Atractodes (Atractodes) longiceps	Roman, 1924	334878		accepted	exact_subgenus
Atractodes nigerrimus Holmgren, 1883	90186950	Atractodes (Atractodes) nigerrimus	Holmgren, 1883	334879		accepted	exact_subgenus
Atractodes nigripennis Hellén, 1949	90210403	Atractodes (Atractodes) nigripennis	Hellén, 1949	334880		accepted	exact_subgenus
Atractodes obsoletor (Zetterstedt, 1838)	90200035	Atractodes (Atractodes) obsoletor	(Zetterstedt, 1838)	334881		accepted	exact_subgenus
Atractodes pauxillus Förster, 1876	90203333	Atractodes (Atractodes) pauxillus	Foerster, 1876	334882		accepted	exact_subgenus
Atractodes pediophilus Förster, 1876	90203334	Atractodes (Rugatractodes) pediophilus	Foerster, 1876	334905		accepted	exact_subgenus
Atractodes picipes Holmgren, 1860	90203338	Atractodes (Asyncrita) picipes	Holmgren, 1860	334859		accepted	exact_subgenus
Atractodes podagricus Roman, 1909	90208409	Atractodes (Asyncrita) podagricus	Roman, 1909	334860		accepted	exact_subgenus
Atractodes popofensis (Ashmead, 1902)	90180718	Atractodes (Atractodes) popofensis	(Ashmead, 1902)	334883		accepted	exact_subgenus
Atractodes procerus Förster, 1876	90203342	Atractodes (Rugatractodes) procerus	Foerster, 1876	334906		accepted	exact_subgenus
Atractodes productus (Brischke, 1880)	90203534	Atractodes (Atractodes) productus	(Brischke, 1880)	334884		accepted	exact_subgenus
Atractodes punctator Roman, 1909	90208415	Atractodes (Cyclaulatractodes) punctator	Roman, 1909	334894		accepted	exact_subgenus
Atractodes pusillus Förster, 1876	90203345	Atractodes (Atractodes) pusillus	Foerster, 1876	334885		accepted	exact_subgenus
Atractodes remotus Jussila, 1979	90208406	Atractodes (Rugatractodes) remotus	Jussila, 1979	334907		accepted	exact_subgenus
Atractodes robustus Roman, 1939	90207604	Atractodes (Rugatractodes) robustus	Roman, 1939	334908		accepted	exact_subgenus
Atractodes romani Jussila, 1979	90208403	Atractodes (Hadractodes) romani	Jussila, 1979	334896		accepted	exact_subgenus
Atractodes ruficollis Jussila, 1979	90208399	Atractodes (Atractodes) ruficollis	Jussila, 1979	334886		accepted	exact_subgenus
Atractodes scutellatus (Hellén, 1944)	90208408	Atractodes (Asyncrita) scutellatus	(Hellén, 1944)	334861		accepted	exact_subgenus
Atractodes spiraculator Roman, 1918	90207030	Atractodes (Asyncrita) spiraculator	Roman, 1918	334862		accepted	exact_subgenus
Atractodes striativentris Jussila, 1979	90208413	Atractodes (Asyncrita) striativentris	Jussila, 1979	334863		accepted	exact_subgenus
Atractodes tenuipes Thomson, 1884	90203374	Atractodes (Atractodes) tenuipes	Thomson, 1884	334887		accepted	exact_subgenus
Atractodes thomsoni (Dalla Torre, 1902)	90203659	Atractodes (Atractodes) thomsoni	(Dalla Torre, 1902)	334888		accepted	exact_subgenus
Atractodes townesi Jussila, 1983	90208636	Atractodes (Atractodes) townesi	Jussila, 1983	334889		accepted	exact_subgenus
Atractodes turkuensis Jussila, 1979	90208411	Atractodes (Asyncrita) turkuensis	Jussila, 1979	334864		accepted	exact_subgenus
Atractodes vicinus Förster, 1876	90203383	Atractodes (Hadractodes) vicinus	Foerster, 1876	334897		accepted	exact_subgenus
Atractogaster Kriechbaumer, 1872	90178648	Atractogaster	Kriechbaumer, 1872	330047		accepted	exact
Atractogaster semisculptus Kriechbaumer, 1872	90188603	Atractogaster semisculptus	Kriechbaumer, 1872	330048		accepted	exact
Atrometoides Fahringer, 1922	90179427	Atrometoides	Fahringer, 1922	336279		accepted	exact
Atrometoides nigerrimus Hellén, 1949	90211130	Atrometoides nigerrimus	Hellén, 1949	336280		accepted	exact
Atrometus Förster, 1869	90179445	Atrometus	Foerster, 1869	336281		accepted	exact
Atrometus insignis Förster, 1878	90188835	Atrometus insignis	Foerster, 1878	336282		accepted	exact
Atrophini Seyrig, 1932	90177884	Atrophini		335867		accepted	exact
Auberteterus alternecoloratus (Cushman, 1929)	90185986	Auberteterus alternecoloratus	(Cushman, 1929)	332513		accepted	exact
Auberteterus Diller, 1981	90195337	Auberteterus	Diller, 1981	332512		accepted	exact
Auritus Constantineanu, 1969	90210756	Auritus	Constantineanu, 1969	160871		accepted	exact
Auritus elephas (Brauns, 1896)	90204430	Auritus elephas	(Brauns, 1896)	332162		accepted	exact
Austrozele longipalpis van Achterberg, 1993	90221955	Austrozele longipalpis	van Achterberg, 1993	342067		accepted	exact
Austrozele Roman, 1910	90221947	Austrozele	Roman, 1910	342066		accepted	exact
Avga caucasica Tobias, 1986	90230241	Avga caucasica	Tobias, 1986	341172		accepted	exact
Avga Nixon, 1940	90222220	Avga	Nixon, 1940	341171		accepted	exact
Avga opaca (Hellén, 1957)	90230659	Avga opaca	(Hellén, 1957)	341173		accepted	exact
Azelus erythropalpus (Gmelin, 1790)	90187366	Azelus erythropalpus	(Gmelin, 1790)	333355		accepted	exact
Azelus Förster, 1869	90179206	Azelus	Foerster, 1869	333354		accepted	exact
Baeosemus dentifer Gokhman, 1994	90213720	Baeosemus dentifer	Gokhman, 1994	332508		accepted	exact
Baeosemus Förster, 1869	90193244	Baeosemus	Foerster, 1869	332507		accepted	exact
Baeosemus ibericus Gokhman, 1994	90182254	Baeosemus ibericus	Gokhman, 1994	332509		accepted	exact
Baeosemus mitigosus (Gravenhorst, 1829)	90203743	Baeosemus mitigosus	(Gravenhorst, 1829)	332510		accepted	exact
Baeosemus oenescens Thomson, 1891	90203742	Baeosemus oenescens	Thomson, 1891	332511		accepted	exact
Banchinae Wesmael, 1845	90178573	Banchinae		335866		accepted	exact
Banchini Wesmael, 1845	90179138	Banchini		336061		accepted	exact
Banchopsis crassicornis Rudow, 1886	90188754	Banchopsis crassicornis	Rudow, 1886	335869		accepted	exact
Banchopsis Rudow, 1886	90179145	Banchopsis	Rudow, 1886	335868		accepted	exact
Banchus crefeldensis Ulbricht, 1916	90206680	Banchus crefeldensis	Ulbricht, 1916	336103		accepted	exact
Banchus dilatatorius (Thunberg, 1822)	90204401	Banchus dilatatorius	Thunberg, 1824	336104		accepted	exact
Banchus Fabricius, 1798	90179147	Banchus	Fabricius, 1798	336026		accepted	exact
Banchus falcatorius (Fabricius, 1775)	90187301	Banchus falcatorius	Fabricius, 1775	336105		accepted	exact
Banchus gudrunae Fitton, 1985	90208804	Banchus gudrunae	Fitton, 1985	336106		accepted	exact
Banchus hastator (Fabricius, 1793)	90189099	Banchus hastator	Fabricius, 1793	336107		accepted	exact
Banchus insulanus Roman, 1938	90206685	Banchus insulanus	Roman, 1938	336108		accepted	exact
Banchus moppiti Fitton, 1985	90208806	Banchus moppiti	Fitton, 1985	336109		accepted	exact
Banchus palpalis Ruthe, 1859	90200126	Banchus palpalis	Ruthe, 1859	336110		accepted	exact
Banchus pictus Fabricius, 1798	90187304	Banchus pictus	Fabricius, 1798	336111		accepted	exact
Banchus turcator Aubert, 1981	90208541	Banchus turcator	Aubert, 1981	336112		accepted	exact
Banchus volutatorius (Linnaeus, 1758)	90187307	Banchus volutatorius	(Linnaeus, 1758)	336113		accepted	exact
Banchus zonatus Rudow, 1883	90200131	Banchus zonatus	Rudow, 1883	336114		accepted	exact
Baranisobas Heinrich, 1972	90210530	Baranisobas	Heinrich, 1972	332156		accepted	exact
Baranisobas hibericus Heinrich, 1972	90212192	Baranisobas hibericus	Heinrich, 1972	332157		accepted	exact
Baranisobas lateritius (Berthoumieu, 1904)	90207298	Baranisobas lateritius	(Berthoumieu, 1904)	332158		accepted	exact
Baranisobas ridibundus (Gravenhorst, 1829)	90204944	Baranisobas ridibundus	(Gravenhorst, 1829)	332159		accepted	exact
Barichneumon albicaudatus (Fonscolombe, 1847)	90209944	Barichneumon albicaudatus	(Boyer de Fonscolombe, 1847)	332119		accepted	exact
Barichneumon amabilis Habermehl, 1917	90211709	Barichneumon amabilis	Habermehl, 1917	332121		accepted	exact
Barichneumon anator (Fabricius, 1793)	90183359	Barichneumon anator	(Fabricius, 1793)	332122		accepted	exact
Barichneumon anatorius (Berthoumieu, 1899)	90204183	Barichneumon anatorius	(Berthoumieu, 1899)	332123		accepted	exact
Barichneumon bilunulatus (Gravenhorst, 1829)	90188050	Barichneumon bilunulatus	(Gravenhorst, 1829)	332124		accepted	exact
Barichneumon canariensis Hellén, 1949	90210400	Barichneumon canariensis	Hellén, 1949	332125		accepted	exact
Barichneumon chionomus (Wesmael, 1845)	90204284	Barichneumon chionomus	(Wesmael, 1845)	332126		accepted	exact
Barichneumon comis (Wesmael, 1857)	90204310	Barichneumon comis	(Wesmael, 1857)	332127		accepted	exact
Barichneumon derogator (Wesmael, 1845)	90188054	Barichneumon derogator	(Wesmael, 1845)	332128		accepted	exact
Barichneumon fumipennis (Gravenhorst, 1829)	90204508	Barichneumon fumipennis	(Gravenhorst, 1829)	332129		accepted	exact
Barichneumon gaullei (Berthoumieu, 1903)	90211639	Barichneumon gaullei	(Berthoumieu, 1903)	332130		accepted	exact
Barichneumon gemellus (Gravenhorst, 1829)	90188056	Barichneumon gemellus	(Gravenhorst, 1829)	332131		accepted	exact
Barichneumon heracliana (Bridgman, 1884)	90204569	Barichneumon heracliana	(Bridgman, 1884)	332132		accepted	exact
Barichneumon hispanator Aubert, 1993	90211449	Barichneumon hispanator	Aubert, 1993	332133		accepted	exact
Barichneumon leucurus (Kriechbaumer, 1894)	90204669	Barichneumon leucurus	(Kriechbaumer, 1894)	332135		accepted	exact
Barichneumon lituratae (Hartig, 1838)	90203051	Barichneumon lituratae	(Hartig, 1838)	332136		accepted	exact
Barichneumon manni (Kriechbaumer, 1888)	90204721	Barichneumon manni	(Kriechbaumer, 1888)	332137		accepted	exact
Barichneumon microcerus (Gravenhorst, 1829)	90204182	Barichneumon microcerus	(Gravenhorst, 1829)	332138		accepted	exact
Barichneumon montgator Selfa & Anento, 1996	90219182	Barichneumon montgator	Selfa & Anento, 1996	332139		accepted	exact
Barichneumon nigrifemur (Tischbein, 1881)	90205176	Barichneumon nigrifemur	(Tischbein, 1881)	332140		accepted	exact
Barichneumon nubilis (Brischke, 1891)	90204803	Barichneumon nubilis	(Brischke, 1891)	332141		accepted	exact
Barichneumon obsoletorius (Costa, 1886)	90204821	Barichneumon obsoletorius	(Costa, 1886)	332142		accepted	exact
Barichneumon peregrinator (Linnaeus, 1758)	90202233	Barichneumon peregrinator	(Linnaeus, 1758)	332143		accepted	exact
Barichneumon plagiarius (Wesmael, 1848)	90204886	Barichneumon plagiarius	(Wesmael, 1848)	332145		accepted	exact
Barichneumon praeceptor (Thunberg, 1822)	90188061	Barichneumon praeceptor	(Thunberg, 1822)	332146		accepted	exact
Barichneumon quadriguttatus (Gravenhorst, 1829)	90203795	Barichneumon quadriguttatus	(Gravenhorst, 1829)	332148		accepted	exact
Barichneumon queyranus (Pic, 1914)	90210335	Barichneumon queyranus	(Pic, 1914)	332149		accepted	exact
Barichneumon rhenanus (Habermehl, 1916)	90205665	Barichneumon rhenanus	(Habermehl, 1916)	332150		accepted	exact
Barichneumon sedulus (Gravenhorst, 1820)	90207958	Barichneumon sedulus	(Gravenhorst, 1820)	332151		accepted	exact
Barichneumon sexalbatus (Gravenhorst, 1820)	90204994	Barichneumon sexalbatus	(Gravenhorst, 1820)	332152		accepted	exact
Barichneumon similis Selfa, 1991	90212737	Barichneumon similis	Selfa, 1991	332153		accepted	exact
Barichneumon submontanus Heinrich, 1951	90212131	Barichneumon submontanus	Heinrich, 1951	332154		accepted	exact
Barichneumon Thomson, 1893	90183331	Barichneumon	Thomson, 1893	331532		accepted	exact
Barichneumon tibialis (Brischke, 1878)	90205070	Barichneumon tibialis	(Brischke, 1878)	332155		accepted	exact
Barycnemis agilis (Holmgren, 1860)	90209819	Barycnemis agilis	(Holmgren, 1860)	329952		accepted	exact
Barycnemis alpina (Strobl, 1901)	90209815	Barycnemis alpina	(Strobl, 1901)	329953		accepted	exact
Barycnemis angustipennis (Holmgren, 1860)	90200038	Barycnemis angustipennis	(Holmgren, 1860)	329954		accepted	exact
Barycnemis bellator (Müller, 1776)	90182507	Barycnemis bellator	(Müller, 1776)	329955		accepted	exact
Barycnemis blediator (Aubert, 1970)	90208041	Barycnemis blediator	(Aubert, 1970)	329956		accepted	exact
Barycnemis claviventris (Gravenhorst, 1829)	90187601	Barycnemis claviventris	(Gravenhorst, 1829)	329957		accepted	exact
Barycnemis confusa Horstmann, 1981	90209817	Barycnemis confusa	Horstmann, 1981	329958		accepted	exact
Barycnemis deserta Schwarz, 2003	90239933	Barycnemis deserta	Schwarz, 2003	329959		accepted	exact
Barycnemis dissimilis (Gravenhorst, 1829)	90191456	Barycnemis dissimilis	(Gravenhorst, 1829)	329960		accepted	exact
Barycnemis exhaustator (Fabricius, 1798)	90182509	Barycnemis exhaustator	(Fabricius, 1798)	329961		accepted	exact
Barycnemis filicornis (Thomson, 1889)	90200030	Barycnemis filicornis	(Thomson, 1889)	329962		accepted	exact
Barycnemis Förster, 1869	90179334	Barycnemis	Foerster, 1869	329951		accepted	exact
Barycnemis frigida Schwarz, 2003	90239934	Barycnemis frigida	Schwarz, 2003	329963		accepted	exact
Barycnemis gracillima (Thomson, 1889)	90200040	Barycnemis gracillima	(Thomson, 1889)	329964		accepted	exact
Barycnemis gravipes (Gravenhorst, 1829)	90191455	Barycnemis gravipes	(Gravenhorst, 1829)	329965		accepted	exact
Barycnemis guttulator (Thunberg, 1822)	90204551	Barycnemis guttulator	(Thunberg, 1822)	329966		accepted	exact
Barycnemis harpura (Schrank, 1802)	90182510	Barycnemis harpura	(Schrank, 1802)	329967		accepted	exact
Barycnemis linearis Ashmead, 1895	90182511	Barycnemis linearis	Ashmead, 1895	329968		accepted	exact
Barycnemis probloides Horstmann, 1981	90209820	Barycnemis probloides	Horstmann, 1981	329969		accepted	exact
Barycnemis punctifrons Horstmann, 1981	90209818	Barycnemis punctifrons	Horstmann, 1981	329970		accepted	exact
Barylypa amabilis (Tosquinet, 1900)	90187779	Barylypa amabilis	(Tosquinet, 1900)	336264		accepted	exact
Barylypa delictor (Thunberg, 1822)	90187782	Barylypa delictor	(Thunberg, 1822)	336266		accepted	exact
Barylypa fahringeri (Heinrich, 1953)	90211532	Barylypa fahringeri	(Heinrich, 1953)	336267		accepted	exact
Barylypa formosa (Schmiedeknecht, 1900)	90205892	Barylypa formosa	(Schmiedeknecht, 1900)	336268		accepted	exact
Barylypa Förster, 1869	90179430	Barylypa	Foerster, 1869	336263		accepted	exact
Barylypa helleni Schnee, 1989	90212979	Barylypa helleni	Schnee, 1989	336269		accepted	exact
Barylypa laevicoxis (Schmiedeknecht, 1900)	90188831	Barylypa laevicoxis	(Schmiedeknecht, 1900)	336270		accepted	exact
Barylypa meridionator Aubert, 1963	90207813	Barylypa meridionator	Aubert, 1963	336272		accepted	exact
Barylypa notocarinata Petcu, 1971	90214195	Barylypa notocarinata	Petcu, 1971	336273		accepted	exact
Barylypa pallida (Gravenhorst, 1829)	90200696	Barylypa pallida	(Gravenhorst, 1829)	336274		accepted	exact
Barylypa propugnator (Förster, 1855)	90200702	Barylypa propugnator	(Foerster, 1855)	336275		accepted	exact
Barylypa rubricator (Szépligeti, 1899)	90187791	Barylypa rubricator	(Szépligeti, 1899)	336277		accepted	exact
Barylypa uniguttata (Gravenhorst, 1829)	90187798	Barylypa uniguttata	(Gravenhorst, 1829)	336278		accepted	exact
Baryproctus Ashmead, 1900	90218971	Baryproctus	Ashmead, 1900	339561		accepted	exact
Baryproctus barypus (Marshall, 1885)	90218972	Baryproctus barypus	(Marshall, 1885)	339562		accepted	exact
Barytarbes adpropinquator (Gravenhorst, 1829)	90201195	Barytarbes adpropinquator	(Gravenhorst, 1829)	333341		accepted	exact
Barytarbes annulipes (Thomson, 1883)	90201196	Barytarbes annulipes	(Thomson, 1883)	333342		accepted	exact
Barytarbes colon (Gravenhorst, 1829)	90201197	Barytarbes colon	(Gravenhorst, 1829)	333343		accepted	exact
Barytarbes flavicornis (Thomson, 1892)	90201198	Barytarbes flavicornis	(Thomson, 1892)	333344		accepted	exact
Barytarbes flavoscutellatus (Thomson, 1892)	90201199	Barytarbes flavoscutellatus	(Thomson, 1892)	333346		accepted	exact
Barytarbes Förster, 1869	90179211	Barytarbes	Foerster, 1869	329560		accepted	exact
Barytarbes hilarellus Schmiedeknecht, 1914	90210544	Barytarbes hilarellus	Schmiedeknecht, 1914	333347		accepted	exact
Barytarbes himertoides Teunissen, 1953	90207675	Barytarbes himertoides	Teunissen, 1953	333348		accepted	exact
Barytarbes illuminator Aubert, 1969	90208011	Barytarbes illuminator	Aubert, 1969	333349		accepted	exact
Barytarbes laeviusculus (Thomson, 1883)	90188770	Barytarbes laeviusculus	(Thomson, 1883)	333350		accepted	exact
Barytarbes pectoralis (Brischke, 1871)	90201148	Barytarbes pectoralis	(Brischke, 1871)	333351		accepted	exact
Barytarbes superbus Schmiedeknecht, 1914	90210360	Barytarbes superbus	Schmiedeknecht, 1914	333352		accepted	exact
Barytatocephalus carbunculus (Greese, 1927)	90211148	Barytatocephalus carbunculus	(Greese, 1927)	330698		accepted	exact
Barytatocephalus mocsaryi (Brauns, 1895)	90187641	Barytatocephalus mocsaryi	(Brauns, 1895)	330699		accepted	exact
Barytatocephalus Schulz, 1911	90179380	Barytatocephalus	Schulz, 1911	330697		accepted	exact
Barytatocephalus stshegolevi (Meyer, 1927)	90211156	Barytatocephalus stshegolevi	(Meyer, 1927)	330700		accepted	exact
Bassus babiyi (Zettel, 1990)	90237666	Bassus babiyi	(Zettel, 1990)	339593		accepted	exact
Bassus babiyi (Zettel, 1990)	90237666	Therophilus babiyi	(Zettel, 1990)			Gap in FaEu version 2.6.2	No match found	in Taxapad in Bassus
Bassus brevicaudis (Reinhard, 1867)	90220082	Agathis brevicaudis	Reinhard, 1867			Gap in FaEu version 2.6.2	No match found	In Taxapad still in Bassus
Bassus brevicaudis (Reinhard, 1867)	90220082	Bassus brevicaudis	(Reinhard, 1867)	339595		accepted	exact
Bassus calculator (Fabricius, 1798)	90210930	Bassus calculator	(Fabricius, 1798)	339596		accepted	exact
Bassus canariensis (Szépligeti, 1908)	90221902	Bassus canariensis	(Szépligeti, 1908)	339597		accepted	exact
Bassus canariensis (Szépligeti, 1908)	90221902	Camptothlipsis canariensis	Szépligeti, 1908			Gap in FaEu version 2.6.2	No match found	in Taxapad still in Bassus
Bassus epinotiae Simbolotti & van Achterberg, 1992	90221903	Bassus epinotiae	Simbolotti & van Achterberg, 1992	339602		accepted	exact
Bassus epinotiae Simbolotti & van Achterberg, 1992	90221903	Therophilus epinotiae	(Simbolotti & van Achterberg, 1992)			Gap in FaEu version 2.6.2	No match found	in Taxapad in Bassus
Bassus eriphyle (Nixon, 1986)	90221904	Bassus eriphyle	(Nixon, 1986)	339603		accepted	exact
Bassus eriphyle (Nixon, 1986)	90221904	Therophilus eriphyle	(Nixon, 1986)			Gap in FaEu version 2.6.2	No match found	in Taxapad in Bassus
Bassus Fabricius, 1804	90191520	Bassus	Fabricius, 1804	67125		accepted	exact
Bassus mediator (Nees, 1812)	90220096	Agathis mediator	Nees, 1812			Gap in FaEu version 2.6.2	No match found	In Taxapad still in Bassus
Bassus mediator (Nees, 1812)	90220096	Bassus mediator	(Nees, 1812)	339607		accepted	exact
Batakomacrus Kolarov, 1986	90208938	Batakomacrus	Kolarov, 1986	330603		accepted	exact
Bathyaulax atripennis (Szépligeti, 1914)	90228844	Astiphromma	Foerster, 1869	331329		accepted	exact
Bathyaulax rufula (Fahringer, 1935)	90234461	Brachycyrtus ornatus	Kriechbaumer, 1880	335865		accepted	exact
Bathyplectes algericus (Smits van Burgst, 1913)	90209676	Bathyplectes algericus	(Smits van Burgst, 1913)	335843		accepted	exact
Bathyplectes balteatus (Thomson, 1887)	90200317	Bathyplectes balteatus	(Thomson, 1887)	335845		accepted	exact
Bathyplectes brevitor Aubert, 1974	90208157	Bathyplectes brevitor	Aubert, 1974	335846		accepted	exact
Bathyplectes carinatus Horstmann, 1974	90209673	Bathyplectes carinatus	Horstmann, 1974	335847		accepted	exact
Bathyplectes cingulatus (Brischke, 1880)	90200318	Bathyplectes cingulatus	(Brischke, 1880)	335849		accepted	exact
Bathyplectes curculionis (Thomson, 1887)	90182191	Bathyplectes curculionis	(Thomson, 1887)	335850		accepted	exact
Bathyplectes exiguus (Gravenhorst, 1829)	90182192	Bathyplectes exiguus	(Gravenhorst, 1829)	335851		accepted	exact
Bathyplectes immolator (Gravenhorst, 1829)	90200320	Bathyplectes immolator	(Gravenhorst, 1829)	335852		accepted	exact
Bathyplectes incisus Horstmann, 1974	90209675	Bathyplectes incisus	Horstmann, 1974	335853		accepted	exact
Bathyplectes infernalis (Gravenhorst, 1820)	90204603	Bathyplectes infernalis	(Gravenhorst, 1820)	335854		accepted	exact
Bathyplectes longigena Horstmann, 1980	90209955	Bathyplectes longigena	Horstmann, 1980	335855		accepted	exact
Bathyplectes nigridens (Horstmann, 1980)	90209956	Bathyplectes nigridens	(Horstmann, 1980)	335856		accepted	exact
Bathyplectes quinqueangularis (Ratzeburg, 1852)	90194080	Bathyplectes quinqueangularis	(Ratzeburg, 1852)	335857		accepted	exact
Bathyplectes rostratus (Thomson, 1887)	90200322	Bathyplectes rostratus	(Thomson, 1887)	335858		accepted	exact
Bathyplectes rufipes Horstmann, 1974	90209674	Bathyplectes rufipes	Horstmann, 1974	335859		accepted	exact
Bathyplectes stenostigma (Thomson, 1887)	90182194	Bathyplectes stenostigma	(Thomson, 1887)	335860		accepted	exact
Bathyplectes tibiator (Gravenhorst, 1820)	90205072	Bathyplectes tibiator	(Gravenhorst, 1820)	335861		accepted	exact
Bathystomus Förster, 1863	90217258	Bathystomus	Foerster, 1863	338899		accepted	exact
Bathystomus xanthopus Förster, 1863	90217266	Bathystomus xanthopus	Foerster, 1863	338901		accepted	exact
Bathythrix aerea (Gravenhorst, 1829)	90183723	Bathythrix aerea	(Gravenhorst, 1829)	334820		accepted	exact
Bathythrix alter (Kerrich, 1942)	90206735	Bathythrix alter	(Kerrich, 1942)	334821		accepted	exact
Bathythrix argentata (Gravenhorst, 1829)	90202797	Bathythrix argentata	(Gravenhorst, 1829)	334822		accepted	exact
Bathythrix claviger (Taschenberg, 1865)	90180627	Bathythrix claviger	(Taschenberg, 1865)	334823		accepted	exact
Bathythrix collaris (Thomson, 1896)	90203197	Bathythrix collaris	(Thomson, 1896)	334824		accepted	exact
Bathythrix decipiens (Gravenhorst, 1829)	90202833	Bathythrix decipiens	(Gravenhorst, 1829)	334825		accepted	exact
Bathythrix formosa (Desvignes, 1860)	90202855	Bathythrix formosa	(Desvignes, 1860)	334826		accepted	exact
Bathythrix Förster, 1869	90178831	Bathythrix	Foerster, 1869	334819		accepted	exact
Bathythrix fragilis (Gravenhorst, 1829)	90202856	Bathythrix fragilis	(Gravenhorst, 1829)	334827		accepted	exact
Bathythrix illustris Sawoniewicz, 1980	90208736	Bathythrix illustris	Sawoniewicz, 1980	334828		accepted	exact
Bathythrix lamina (Thomson, 1884)	90203200	Bathythrix lamina	(Thomson, 1884)	334829		accepted	exact
Bathythrix linearis (Gravenhorst, 1829)	90186823	Bathythrix linearis	(Gravenhorst, 1829)	334830		accepted	exact
Bathythrix maculata (Hellén, 1957)	90208737	Bathythrix maculata	(Hellén, 1957)	334831		accepted	exact
Bathythrix margaretae Sawoniewicz, 1980	90183721	Bathythrix margaretae	Sawoniewicz, 1980	334832		accepted	exact
Bathythrix montana (Schmiedeknecht, 1905)	90183713	Bathythrix montana	(Schmiedeknecht, 1905)	334833		accepted	exact
Bathythrix pellucidator (Gravenhorst, 1829)	90203201	Bathythrix pellucidator	(Gravenhorst, 1829)	334834		accepted	exact
Bathythrix pleuralis Sawoniewicz, 1980	90207121	Bathythrix pleuralis	Sawoniewicz, 1980	334835		accepted	exact
Bathythrix prominens (Strobl, 1901)	90205819	Bathythrix prominens	(Strobl, 1901)	334836		accepted	exact
Bathythrix rugulosa (Thomson, 1884)	90203204	Bathythrix rugulosa	(Thomson, 1884)	334837		accepted	exact
Bathythrix spatulator Aubert, 1964	90207862	Bathythrix spatulator	Aubert, 1964	334838		accepted	exact
Bathythrix spheginus (Gravenhorst, 1829)	90201659	Bathythrix spheginus	(Gravenhorst, 1829)	334839		accepted	exact
Bathythrix strigosa (Thomson, 1884)	90203205	Bathythrix strigosa	(Thomson, 1884)	334840		accepted	exact
Bathythrix tenuis (Gravenhorst, 1829)	90203106	Bathythrix tenuis	(Gravenhorst, 1829)	334841		accepted	exact
Bathythrix thomsoni (Kerrich, 1942)	90205385	Bathythrix thomsoni	(Kerrich, 1942)	334842		accepted	exact
Benjaminia fumigator Aubert, 1971	90205393	Benjaminia fumigator	Aubert, 1971	335839		accepted	exact
Benjaminia polonica Sawoniewicz, 1973	90208259	Benjaminia polonica	Sawoniewicz, 1973	335840		accepted	exact
Benjaminia shawi Wahl, 1989	90210191	Benjaminia shawi	Wahl, 1989	335841		accepted	exact
Benjaminia Viereck, 1912	90179284	Benjaminia	Viereck, 1912	335838		accepted	exact
Binodoxys acalephae (Marshall, 1896)	90215916	Binodoxys acalephae	(Marshall, 1896)	339919		accepted	exact
Binodoxys angelicae (Haliday, 1833)	90215919	Binodoxys angelicae	(Haliday, 1833)	339920		accepted	exact
Binodoxys brevicornis (Haliday, 1833)	90215923	Binodoxys brevicornis	(Haliday, 1833)	339921		accepted	exact
Binodoxys centaureae (Haliday, 1833)	90215926	Binodoxys centaureae	(Haliday, 1833)	339922		accepted	exact
Binodoxys genistae (Mackauer, 1960)	90215930	Binodoxys genistae	(Mackauer, 1960)	339923		accepted	exact
Binodoxys heraclei (Haliday, 1833)	90215932	Binodoxys heraclei	(Haliday, 1833)	339924		accepted	exact
Binodoxys Mackauer, 1960	90214927	Binodoxys	Mackauer, 1960	339918		accepted	exact
Binodoxys similis (Mackauer, 1959)	90215940	Binodoxys similis	(Mackauer, 1959)	339926		accepted	exact
Bioblapsis Förster, 1869	90179525	Bioblapsis	Foerster, 1869	332775		accepted	exact
Bioblapsis polita (Vollenhoven, 1878)	90188853	Bioblapsis polita	(Snellen van Vollenhoven, 1878)	332777		accepted	exact
Biophthora bajula (Haliday, 1837)	90217553	Biophthora bajula	(Haliday, 1837)	338898		accepted	near	Better to follow Taxapad
Biophthora Förster, 1863	90217279	Biophthora	Foerster, 1863	338897		accepted	exact
Biosteres analis (Wesmael, 1835)	90219649	Biosteres analis	(Wesmael, 1835)	338869		accepted	exact
Biosteres arenarius (Stelfox, 1959)	90230104	Biosteres arenarius	(Stelfox, 1959)	338870		accepted	exact
Biosteres bicolor (Wesmael, 1835)	90219630	Biosteres bicolor	Wesmael, 1835	338872		accepted	exact
Biosteres bremeri (Bengtsson, 1926)	90226606	Biosteres bremeri	(Bengtsson, 1926)	338873		accepted	exact
Biosteres brevisulcus (Thomson, 1895)	90219659	Biosteres brevisulcus	(Thomson, 1895)	338874		accepted	exact
Biosteres carbonarius (Nees, 1834)	90217224	Biosteres carbonarius	(Nees, 1834)	338875		accepted	exact
Biosteres caudatulus (Thomson, 1895)	90219663	Biosteres caudatulus	(Thomson, 1895)	338876		accepted	exact
Biosteres cubocephalus Telenga, 1950	90230105	Biosteres cubocephalus	Telenga, 1950	338877		accepted	exact
Biosteres Förster, 1863	90215044	Biosteres	Foerster, 1863	338862		accepted	exact
Biosteres fuerteventurensis Fischer, 1999	90236862	Biosteres fuerteventurensis	Fischer, 1999	338878		accepted	exact
Biosteres haemorrhoeus (Haliday, 1837)	90217229	Biosteres haemorrhoeus	(Haliday, 1837)	338879		accepted	exact
Biosteres lentulus Papp, 1979	90236194	Biosteres lentulus	Papp, 1979	338880		accepted	exact
Biosteres longicauda (Thomson, 1895)	90219693	Biosteres longicauda	(Thomson, 1895)	338881		accepted	exact
Biosteres magnicornis (Wesmael, 1835)	90219632	Biosteres magnicornis	(Wesmael, 1835)	338882		accepted	exact
Biosteres micans (Stelfox, 1957)	90226613	Biosteres micans	(Stelfox, 1957)	338883		accepted	exact
Biosteres placidus (Haliday, 1837)	90217239	Biosteres placidus	(Haliday, 1837)	338885		accepted	exact
Biosteres punctiscuta (Thomson, 1895)	90219714	Biosteres punctiscuta	(Thomson, 1895)	338886		accepted	exact
Biosteres punctivertex (Fischer, 1964)	90234472	Biosteres punctivertex	(Fischer, 1964)	338887		accepted	exact
Biosteres rusticus (Haliday, 1837)	90219635	Biosteres rusticus	(Haliday, 1837)	338889		accepted	exact
Biosteres scabriculus (Wesmael, 1835)	90219636	Biosteres scabriculus	(Wesmael, 1835)	338890		accepted	exact
Biosteres spinaciae (Thomson, 1895)	90217247	Biosteres spinaciae	(Thomson, 1895)	338891		accepted	exact
Biosteres sylvaticus (Haliday, 1837)	90219637	Biosteres sylvaticus	(Haliday, 1837)	338892		accepted	exact
Biosteres toulonus (Fischer, 1964)	90234474	Biosteres toulonus	(Fischer, 1964)	338893		accepted	exact
Biosteres urbani Fischer, 1971	90227449	Biosteres urbani	(Fischer, 1971)	338894		accepted	exact
Biosteres wesmaelii (Haliday, 1837)	90219638	Biosteres wesmaelii	(Haliday, 1837)	338895		accepted	exact
Biosteres xanthippe (Fischer, 1959)	90226570	Biosteres xanthippe	(Fischer, 1959)	338896		accepted	exact
Bitomoides rugosus (Wesmael, 1838)	90219629	Bitomoides rugosus	(Wesmael, 1838)	338868		accepted	exact
Bitomoides van Achterberg, 2004	90240730	Bitomoides	van Achterberg, 2004	338867		accepted	exact
Bitomus agnesae Papp, 1981	90228757	Coleopius agnesae	Papp, 1981			Gap in FaEu version 2.6.2	No match found	in Taxapad still in Bitomus
Bitomus pamboloides (Tobias, 1986)	90231102	Coleopius pamboloides	Tobias, 1986			Gap in FaEu version 2.6.2	No match found	in Taxapad still in Bitomus
Bitomus Szépligeti, 1910	90224136	Bitomus		153426		accepted	exact
Blacinae Förster, 1863	90216123	Blacinae		338934		accepted	exact
Blacometeorus brevicauda (Hellén, 1958)	90220231	Blacometeorus brevicauda	(Hellén, 1958)	338993		accepted	exact
Blacometeorus intermedius Tobias, 1976	90220234	Blacometeorus intermedius	Tobias, 1976	338994		accepted	exact
Blacometeorus pusillus (Hellén, 1958)	90220485	Blacometeorus pusillus	(Hellén, 1958)	338995		accepted	exact
Blacometeorus Tobias, 1976	90220225	Blacometeorus	Tobias, 1976	338992		accepted	exact
Blacus achterbergi Haeselbarth, 1976	90221729	Blacus achterbergi	Haeselbarth, 1976	338945		accepted	exact
Blacus ambulans Haliday, 1835	90219845	Blacus ambulans	Haliday, 1835	338946		accepted	exact
Blacus armatulus Ruthe, 1861	90218363	Blacus armatulus	Ruthe, 1861	338947		accepted	exact
Blacus bovistae Haeselbarth, 1973	90220769	Blacus bovistae	Haeselbarth, 1973	338948		accepted	exact
Blacus canariensis van Achterberg & Guerrero, 2000	90235165	Blacus canariensis	van Achterberg & Guerrero, 2000	338949		accepted	exact
Blacus capeki Haeselbarth, 1973	90221610	Blacus capeki	Haeselbarth, 1973	338950		accepted	exact
Blacus conformis Wesmael, 1835	90219848	Blacus conformis	Wesmael, 1835	338951		accepted	exact
Blacus diversicornis (Nees, 1834)	90219849	Blacus diversicornis	Nees, 1834	338952		accepted	exact
Blacus errans (Nees, 1811)	90219851	Blacus errans	(Nees, 1811)	338953		accepted	exact
Blacus exilis (Nees, 1811)	90218348	Blacus exilis	(Nees, 1811)	338954		accepted	exact
Blacus filicornis Haeselbarth, 1973	90220898	Blacus filicornis	Haeselbarth, 1973	338955		accepted	exact
Blacus fischeri Haeselbarth, 1973	90221726	Blacus fischeri	Haeselbarth, 1973	338956		accepted	exact
Blacus forticornis Haeselbarth, 1973	90220913	Blacus forticornis	Haeselbarth, 1973	338957		accepted	exact
Blacus hastatus Haliday, 1835	90219854	Blacus hastatus	Haliday, 1835	338958		accepted	exact
Blacus hostilis Haeselbarth, 1973	90220936	Blacus hostilis	Haeselbarth, 1973	338959		accepted	exact
Blacus humilis (Nees, 1811)	90218353	Blacus humilis	(Nees, 1811)	338960		accepted	exact
Blacus instabilis Ruthe, 1861	90219857	Blacus instabilis	Ruthe, 1861	338961		accepted	exact
Blacus interstitialis Ruthe, 1861	90219858	Blacus interstitialis	Ruthe, 1861	338962		accepted	exact
Blacus koenigi Fischer, 1966	90218376	Blacus koenigi	Fischer, 1967	338963		accepted	exact
Blacus koenigsmanni Haeselbarth, 1973	90221693	Blacus koenigsmanni	Haeselbarth, 1973	338964		accepted	exact
Blacus leptostigma Ruthe, 1861	90219859	Blacus leptostigma	Ruthe, 1861	338965		accepted	exact
Blacus longicaudatus Tobias, 1976	90221007	Blacus longicaudatus	Tobias, 1976	338966		accepted	exact
Blacus longipennis (Gravenhorst, 1807)	90213943	Blacus longipennis	(Gravenhorst, 1809)	338967		accepted	exact
Blacus macropterus Haeselbarth, 1973	90221694	Blacus macropterus	Haeselbarth, 1973	338968		accepted	exact
Blacus maculipes Wesmael, 1835	90219862	Blacus maculipes	Wesmael, 1835	338969		accepted	exact
Blacus mamillanus Ruthe, 1861	90219863	Blacus mamillanus	Ruthe, 1861	338970		accepted	exact
Blacus maryi Hellén, 1958	90218355	Blacus maryi	Hellén, 1958	338971		accepted	exact
Blacus modestus Haeselbarth, 1973	90221019	Blacus modestus	Haeselbarth, 1973	338972		accepted	exact
Blacus Nees, 1819	90215010	Blacus	Nees, 1818	338375		accepted	exact
Blacus nigricornis Haeselbarth, 1973	90221106	Blacus nigricornis	Haeselbarth, 1973	338973		accepted	exact
Blacus nitidus Haeselbarth, 1973	90221698	Blacus nitidus	Haeselbarth, 1973	338974		accepted	exact
Blacus nivalis van Achterberg, 1988	90221028	Blacus nivalis	van Achterberg, 1988	338975		accepted	exact
Blacus nixoni Haeselbarth, 1973	90221718	Blacus nixoni	Haeselbarth, 1973	338976		accepted	exact
Blacus paganus Haliday, 1835	90218358	Blacus paganus	Haliday, 1835	338977		accepted	exact
Blacus pallipes Haliday, 1835	90221463	Blacus pallipes	Haliday, 1835	338978		accepted	exact
Blacus pappianus Haeselbarth, 1973	90221145	Blacus pappianus	Haeselbarth, 1973	338979		accepted	exact
Blacus pectinatus Haeselbarth, 1973	90221704	Blacus pectinatus	Haeselbarth, 1973	338980		accepted	exact
Blacus procerus Haeselbarth, 1973	90221310	Blacus procerus	Haeselbarth, 1973	338981		accepted	exact
Blacus radialis Haeselbarth, 1973	90221374	Blacus radialis	Haeselbarth, 1973	338982		accepted	exact
Blacus robustus Haeselbarth, 1973	90221719	Blacus robustus	Haeselbarth, 1973	338983		accepted	exact
Blacus rufescens Ruthe, 1861	90221462	Blacus rufescens	Ruthe, 1861	338984		accepted	exact
Blacus ruficornis (Nees, 1811)	90218365	Blacus ruficornis	(Nees, 1811)	338985		accepted	exact
Blacus soykai Zettel, 1991	90236984	Blacus soykai	Zettel, 1991	338986		accepted	exact
Blacus stelfoxi Haeselbarth, 1973	90221379	Blacus stelfoxi	Haeselbarth, 1973	338987		accepted	exact
Blacus striatus van Achterberg, 1976	90218368	Blacus striatus	van Achterberg, 1976	338988		accepted	exact
Blacus strictus Stelfox, 1941	90221712	Blacus strictus	Stelfox, 1941	338989		accepted	exact
Blacus tripudians Haliday, 1835	90219867	Blacus tripudians	Haliday, 1835	338990		accepted	exact
Blacus varius Haeselbarth, 1973	90221722	Blacus varius	Haeselbarth, 1973	338991		accepted	exact
Blapsidotes Förster, 1869	90191273	Blapsidotes	Foerster, 1869	334817		accepted	exact
Blapsidotes vicinus (Gravenhorst, 1829)	90207261	Blapsidotes vicinus	(Gravenhorst, 1829)	334818		accepted	exact
Boethus Förster, 1869	90178697	Boethus	Foerster, 1869	329802		accepted	exact
Boethus thoracicus (Giraud, 1872)	90201415	Boethus thoracicus	(Giraud, 1872)	329803		accepted	exact
Boreogalba Mackauer, 1962	90214929	Boreogalba		339849		accepted	exact
Brachistes Wesmael, 1835	90218415	Brachistes		154669		accepted	exact
Brachistinae Förster, 1863	90224665	Brachistinae		339986		accepted	exact
Brachycyrtinae Viereck, 1919	90214359	Brachycyrtinae		335864		accepted	exact
Brachypimpla brachyura Strobl, 1902	90188668	Brachypimpla brachyura	Strobl, 1902	334814		accepted	exact
Brachypimpla Strobl, 1902	90178798	Brachypimpla	Strobl, 1902	329992		accepted	exact
Bracomorpha Papp, 1971	90224492	Bracomorpha	Papp, 1971	339555		accepted	exact
Bracomorpha rector (Thunberg, 1822)	90204938	Bracomorpha rector	(Thunberg, 1822)	339557		accepted	exact
Bracomorpha torkai Papp, 1971	90225071	Bracomorpha torkai	Papp, 1971	339559		accepted	exact
Bracon abbreviator Nees, 1834	90220795	Bracon abbreviator	Nees, 1834	339306		accepted	exact
Bracon aculeatus (Niezabitowski, 1910)	90222366	Bracon aculeatus	(Niezabitowski, 1910)	339307		accepted	near
Bracon admotus Papp, 2000	90235117	Bracon admotus	Papp, 2000	339308		accepted	phonetic
Bracon ahngeri Telenga, 1936	90226450	Bracon ahngeri	Telenga, 1936	339309		accepted	exact
Bracon albion Papp, 1999	90235084	Bracon albion	Papp, 1999	339310		accepted	exact
Bracon albipennis Nees, 1834	90220807	Bracon albipennis	Nees, 1834	339311		accepted	exact
Bracon alutaceus Szépligeti, 1901	90224679	Bracon alutaceus	Szépligeti, 1901	339312		accepted	exact
Bracon andriescui Papp, 1992	90226451	Bracon andriescui	Papp, 1992	339313		accepted	phonetic
Bracon angustiventris Tobias, 1957	90226944	Bracon angustiventris	Tobias, 1957	339314		accepted	exact
Bracon apricus Schmiedeknecht, 1897	90220819	Bracon armeniacus	Telenga, 1936	339318		accepted	exact
Bracon arcuatus Thomson, 1892	90220820	Bracon arcuatus	Thomson, 1892	339317		accepted	exact
Bracon armeniacus Telenga, 1936	90230536	Bracon balteatus	Marshall, 1897	339321		accepted	exact
Bracon ater Nees, 1811	90219655	Bracon ater	Nees, 1834	339319		accepted	exact
Bracon atrator Nees, 1834	90220828	Bracon atrator	Nees, 1834	339320		accepted	exact
Bracon baridii Marshall, 1897	90233663	Bracon baridii	Marshall, 1897	339322		accepted	exact
Bracon baseflavus Beyarslan, 2002	90237185	Bracon baseflavus	Beyarslan, 2002	339323		accepted	exact
Bracon batis Papp, 1981	90230459	Bracon batis	Papp, 1981	339324		accepted	exact
Bracon bicellularis Ratzeburg, 1852	90220833	Bracon bicellularis	Ratzeburg, 1852	339326		accepted	exact
Bracon bicolorator Spinola, 1843	90220835	Bracon bicolorator	Spinola, 1843	339327		accepted	exact
Bracon bifasciatus Spinola, 1808	90220836	Bracon bifasciatus	Spinola, 1808	339328		accepted	exact
Bracon bipartitus (Wesmael, 1838)	90220837	Bracon bipartitus	Wesmael, 1838	339329		accepted	exact
Bracon biroicus Papp, 1990	90236986	Bracon biroicus	Papp, 1990	339330		accepted	exact
Bracon brachycerus Thomson, 1892	90220842	Bracon brachycerus	Thomson, 1892	339331		accepted	exact
Bracon brevicornis (Wesmael, 1838)	90216483	Bracon brevicornis	Wesmael, 1838	339332		accepted	exact
Bracon brevicornis (Wesmael, 1838)	90216483	Habrobracon brevicornis	Wesmael, 1838			Gap in FaEu version 2.6.2	No match found	in Taxapad in Bracon (subgenus Habrobracon)
Bracon brevipennis Fahringer, 1927	90233705	Apanteles meratus	Kotenko, 1981	341595		accepted	exact
Bracon brunescens Fahringer, 1928	90233606	Bracon brunescens	Fahringer, 1928	339333		accepted	exact
Bracon caudatus Ratzeburg, 1848	90220855	Bracon caudatus	Ratzeburg, 1848	339336		accepted	exact
Bracon caudiger Nees, 1834	90220856	Bracon caudiger	Nees, 1834	339337		accepted	exact
Bracon celer Szépligeti, 1913	90231571	Bracon celer	Szépligeti, 1913	339338		accepted	exact
Bracon chagrinicus Beyarslan, 2002	90234306	Bracon chagrinicus	Beyarslan, 2002	339339		accepted	exact
Bracon chiloecus Graham, 1986	90236997	Bracon chiloecus	Graham, 1986	339340		accepted	exact
Bracon chivensis Telenga, 1936	90226883	Bracon chivensis	Telenga, 1936	339341		accepted	exact
Bracon chrysostigma Greese, 1928	90226950	Bracon chrysostigma	Greese, 1928	339342		accepted	exact
Bracon cingulator Szépligeti, 1901	90225285	Bracon cingulator	Szépligeti, 1901	339343		accepted	exact
Bracon ciscaucasicus Telenga, 1936	90226933	Bracon ciscaucasicus	Telenga, 1936	339344		accepted	exact
Bracon claripennis Thomson, 1892	90220865	Bracon claripennis	Thomson, 1892	339345		accepted	exact
Bracon colpophorus (Wesmael, 1838)	90220868	Bracon colpophorus	Wesmael, 1838	339346		accepted	exact
Bracon concolorans Marshall, 1900	90233656	Bracon concolorans	Marshall, 1900	339347		accepted	exact
Bracon concolorans Marshall, 1900	90233656	Habrobracon concolorans	Marshall, 1900			Gap in FaEu version 2.6.2	No match found	in Taxapad in Bracon (subgenus Habrobracon)
Bracon conjugellae Bengtsson, 1924	90226465	Bracon conjugellae	Bengtsson, 1924	339349		accepted	exact
Bracon corruptor Szépligeti, 1901	90233700	Bracon corruptor	Szépligeti, 1901	339350		accepted	exact
Bracon crassiceps Thomson, 1892	90220879	Bracon crassiceps	Thomson, 1892	339351		accepted	exact
Bracon crassicornis Thomson, 1892	90220880	Bracon crassicornis	Thomson, 1892	339352		accepted	exact
Bracon crassicornis Thomson, 1892	90220880	Habrobracon crassicornis	Thomson, 1892			Gap in FaEu version 2.6.2	No match found	in Taxapad in Bracon (subgenus Habrobracon)
Bracon crassungula Thomson, 1892	90220882	Bracon crassungula	Thomson, 1892	339353		accepted	exact
Bracon curticaudis Szépligeti, 1901	90226872	Bracon curticaudis	Szépligeti, 1901	339354		accepted	exact
Bracon delibator Haliday, 1833	90220895	Bracon delibator	Haliday, 1833	339355		accepted	exact
Bracon delusor Spinola, 1808	90220896	Bracon delusor	Spinola, 1808	339356		accepted	exact
Bracon depressiusculus Szépligeti, 1904	90230188	Bracon depressiusculus	Szépligeti, 1904			Gap in FaEu version 2.6.2	No match found
Bracon dichromus (Wesmael, 1838)	90220900	Bracon dichromus	Wesmael, 1838	339357		accepted	exact
Bracon didemie Beyarslan, 2002	90237186	Bracon didemie	Beyarslan, 2002	339358		accepted	exact
Bracon didemie Beyarslan, 2002	90237186	Habrobracon didemie	Beyarslan, 2002			Gap in FaEu version 2.6.2	No match found	in Taxapad in Bracon (subgenus Habrobracon)
Bracon dimidiatus Fahringer, 1928	90233645	Callajoppa cirrogaster	(Schrank, 1781)	331498		accepted	exact
Bracon discoideus (Wesmael, 1838)	90220905	Bracon discoideus	Wesmael, 1838	339359		accepted	exact
Bracon dolichurus Marshall, 1897	90231715	Bracon dolichurus	Marshall, 1897	339360		accepted	exact
Bracon dorycles Marshall, 1897	90233458	Bracon dorycles	Marshall, 1897	339361		accepted	exact
Bracon ductor Telenga, 1936	90226946	Bracon ductor	Telenga, 1936	339362		accepted	exact
Bracon epitriptus Marshall, 1885	90220916	Bracon epitriptus	Marshall, 1885	339363		accepted	exact
Bracon erduos Wang, Chen & He, 2011	90245058	Aspilota karelica	Tobias, 1992	340982		accepted	exact
Bracon ericeti Graham, 1986	90236998	Bracon ericeti	Graham, 1986	339364		accepted	exact
Bracon erraticus (Wesmael, 1838)	90220918	Bracon erraticus	Wesmael, 1838	339365		accepted	exact
Bracon erzurumiensis Beyarslan, 2002	90237017	Bracon erzurumiensis	Beyarslan, 2002	339366		accepted	exact
Bracon excisus (Tobias, 1957)	90229204	Habrobracon excisus	Tobias, 1957			Gap in FaEu version 2.6.2	No match found	in Taxapad in Bracon (subgenus Habrobracon)
Bracon exhilarator Nees, 1834	90220929	Bracon exhilarator	Nees, 1834	339369		accepted	exact
Bracon Fabricius, 1804	90214946	Bracon	Fabricius, 1804	338330		accepted	exact
Bracon fadiche Beyarslan, 1996	90226341	Bracon fadiche	Beyarslan, 1996	339370		accepted	exact
Bracon fallax Szépligeti, 1901	90226840	Bracon fallax	Szépligeti, 1901	339371		accepted	exact
Bracon fasciatorior Shenefelt, 1978	90233464	Bracon fasciatorior	Shenefelt, 1978	339372		accepted	exact
Bracon femoralis (Brullé, 1832)	90221392	Bracon femoralis	Brullé, 1832	339373		accepted	exact
Bracon filicornis Thomson, 1892	90230186	Bracon filicornis	Thomson, 1892	339374		accepted	exact
Bracon filizae Beyarslan, 2002	90237018	Bracon filizae	Beyarslan, 2002	339375		accepted	exact
Bracon flagellaris Thomson, 1892	90220943	Bracon flagellaris	Thomson, 1892	339376		accepted	exact
Bracon flavipalpis Thomson, 1892	90220947	Bracon flavipalpis	Thomson, 1892	339377		accepted	exact
Bracon flavipes Nees, 1834	90220948	Bracon flavipes	Nees, 1834	339378		accepted	exact
Bracon flevo van Achterberg, 2001	90235411	Bracon flevo	van Achterberg, 2001	339379		accepted	exact
Bracon fortipes (Wesmael, 1838)	90220953	Bracon fortipes	Wesmael, 1838	339380		accepted	exact
Bracon fulvipes Nees, 1834	90220958	Bracon fulvipes	Nees, 1834	339381		accepted	exact
Bracon fumarius Szépligeti, 1901	90230507	Bracon fumarius	Szépligeti, 1901	339382		accepted	exact
Bracon fumatus Szépligeti, 1901	90225787	Bracon fumatus	Szépligeti, 1901	339383		accepted	exact
Bracon fuscicoxis (Wesmael, 1838)	90220961	Bracon fuscicoxis	Wesmael, 1838	339384		accepted	exact
Bracon fuscoflavus Papp, 1965	90233674	Bracon fuscoflavus	Papp, 1965	339386		accepted	exact
Bracon gelechiae Ashmead, 1889	90216502	Bracon gelechiae	Ashmead, 1889	339387		accepted	exact
Bracon genuensis Marshall, 1897	90226879	Bracon genuensis	Marshall, 1897	339388		accepted	exact
Bracon genuensis Marshall, 1897	90226879	Habrobracon genuensis	Marshall, 1897			Gap in FaEu version 2.6.2	No match found	in Taxapad in Bracon (subgenus Habrobracon)
Bracon glaphyrus Marshall, 1897	90233620	Bracon glaphyrus	Marshall, 1897	339389		accepted	exact
Bracon grandiceps Thomson, 1892	90220972	Bracon grandiceps	Thomson, 1892	339390		accepted	exact
Bracon gusaricus Telenga, 1933	90223323	Bracon gusaricus	Telenga, 1933	339391		accepted	exact
Bracon guttiger (Wesmael, 1838)	90220976	Bracon guttiger	Wesmael, 1838	339393		accepted	exact
Bracon hebetor Say, 1836	90216510	Bracon hebetor	Say, 1836	339394		accepted	exact
Bracon hebetor Say, 1836	90216510	Habrobracon hebetor	Say, 1836			Gap in FaEu version 2.6.2	No match found	in Taxapad in Bracon (subgenus Habrobracon)
Bracon helleni Telenga, 1936	90223318	Bracon helleni	Telenga, 1936	339395		accepted	exact
Bracon hemiflavus Szépligeti, 1901	90223319	Bracon hemiflavus	Szépligeti, 1901	339396		accepted	exact
Bracon humidus Tobias, 1976	90237828	Bracon humidus	Tobias, 1976	339397		accepted	exact
Bracon hungaricus (Szépligeti, 1896)	90221376	Bracon hungaricus	(Szépligeti, 1896)	339398		accepted	exact
Bracon hyalinipennis Szépligeti, 1901	90226837	Bracon hyalinipennis	Szépligeti, 1901	339399		accepted	exact
Bracon hylobii Ratzeburg, 1848	90221633	Bracon hylobii	Ratzeburg, 1848	339400		accepted	exact
Bracon illyricus Marshall, 1888	90220992	Bracon illyricus	Marshall, 1888			Gap in FaEu version 2.6.2	No match found
Bracon immutator Nees, 1834	90220994	Bracon immutator	Nees, 1834	339402		accepted	exact
Bracon infernalis Telenga, 1936	90230538	Bracon infernalis	Telenga, 1936	339403		accepted	exact
Bracon instabilis Marshall, 1897	90226836	Bracon instabilis	Marshall, 1897	339404		accepted	exact
Bracon intercessor Nees, 1834	90221010	Bracon intercessor	Nees, 1834	339405		accepted	exact
Bracon isiklericus Beyarslan, 2002	90237187	Bracon isiklericus	Beyarslan, 2002	339406		accepted	exact
Bracon jaroshevskyi Tobias, 1957	90226936	Bracon jaroshevskyi	Tobias, 1957	339407		accepted	exact
Bracon jaroslavensis Telenga, 1936	90226547	Bracon jaroslavensis	Telenga, 1936	339408		accepted	exact
Bracon kirgisorum Telenga, 1936	90223315	Bracon kirgisorum	Telenga, 1936	339410		accepted	exact
Bracon kopelkei Papp, 2000	90235118	Bracon kopelkei	Papp, 2000	339411		accepted	exact
Bracon kozak Telenga, 1936	90233719	Bracon kozak	Telenga, 1936	339412		accepted	exact
Bracon kuslitzkyi Tobias, 1986	90231096	Bracon kuslitzkyi	Tobias, 1986	339413		accepted	exact
Bracon labrator Ratzeburg, 1844	90221025	Bracon labrator	Ratzeburg, 1844	339414		accepted	exact
Bracon labrator Ratzeburg, 1844	90221025	Habrobracon labrator	Ratzeburg, 1844			Gap in FaEu version 2.6.2	No match found	in Taxapad in Bracon (subgenus Habrobracon)
Bracon laetus (Wesmael, 1838)	90221026	Bracon laetus	Wesmael, 1838	339415		accepted	exact
Bracon larvicida (Wesmael, 1838)	90221033	Bracon larvicida	Wesmael, 1838	339417		accepted	exact
Bracon leichhardti Fahringer, 1942	90233497	Bracon leptus	Marshall, 1897	339418		accepted	exact
Bracon lividus Telenga, 1936	90226877	Bracon lividus	Telenga, 1936	339419		accepted	exact
Bracon longicollis (Wesmael, 1838)	90221050	Bracon longicollis	Wesmael, 1838	339420		accepted	exact
Bracon longigenis Tobias, 1957	90229217	Bracon longigenis	Tobias, 1957	339421		accepted	exact
Bracon longirostris Masi, 1933	90233622	Bracon longirostris	Masi, 1933	339422		accepted	exact
Bracon longulus Thomson, 1892	90221051	Bracon longulus	Thomson, 1892	339423		accepted	exact
Bracon luteator Spinola, 1808	90221054	Bracon luteator	Spinola, 1808	339424		accepted	exact
Bracon mariae Dalla Torre, 1898	90221066	Bracon mariae	Dalla Torre, 1898	339425		accepted	exact
Bracon maroccanus Szépligeti, 1906	90233723	Bracon maroccanus	Szépligeti, 1906	339426		accepted	exact
Bracon marshalli Szépligeti, 1901	90226548	Bracon marshalli	Szépligeti, 1901	339427		accepted	exact
Bracon mediator Nees, 1834	90221070	Bracon mediator	Nees, 1834	339429		accepted	exact
Bracon medioscutellatus Fahringer, 1927	90233724	Bracon medioscutellatus	Fahringer, 1927	339430		accepted	exact
Bracon mediostriatus Papp, 1968	90230419	Bracon mediostriatus	Papp, 1968	339431		accepted	exact
Bracon megapterus (Wesmael, 1838)	90221071	Bracon megapterus	Wesmael, 1838	339432		accepted	exact
Bracon melanothrix Marshall, 1901	90233517	Bracon melanothrix	Marshall, 1901	339433		accepted	exact
Bracon meyeri Telenga, 1936	90230470	Bracon meyeri	Telenga, 1936	339434		accepted	exact
Bracon minutator (Fabricius, 1798)	90210950	Bracon minutator	(Fabricius, 1798)	339435		accepted	exact
Bracon mirus Szépligeti, 1901	90230471	Bracon mirus	Szépligeti, 1901	339436		accepted	exact
Bracon moczari Papp, 1969	90231705	Bracon moczari	Papp, 1969	339437		accepted	exact
Bracon momphae Papp, 1999	90235085	Bracon momphae	Papp, 1999	339438		accepted	exact
Bracon mongolicus Telenga, 1936	90231940	Bracon mongolicus	Telenga, 1936	339439		accepted	exact
Bracon murgabensis Tobias, 1957	90229210	Bracon murgabensis	Tobias, 1957	339441		accepted	exact
Bracon nigratus (Wesmael, 1838)	90221083	Bracon nigratus	Wesmael, 1838	339442		accepted	exact
Bracon nigricaudus Niezabitowski, 1910	90233630	Bracon nigricaudus	Niezabitowski, 1910	339443		accepted	exact
Bracon nigricollis (Wesmael, 1838)	90221084	Bracon nigricollis	Wesmael, 1838	339444		accepted	exact
Bracon nigripilosus Tobias, 1957	90226965	Bracon nigripilosus	Tobias, 1957	339445		accepted	exact
Bracon nigriventris (Wesmael, 1838)	90221092	Bracon nigriventris	Wesmael, 1838	339447		accepted	exact
Bracon nitidifrons Niezabitowski, 1910	90233527	Bracon nitidifrons	Niezabitowski, 1910	339448		accepted	exact
Bracon novus Szépligeti, 1901	90226549	Bracon novus	Szépligeti, 1901	339449		accepted	exact
Bracon nygmiae (Telenga, 1936)	90231107	Bracon nygmiae	(Telenga, 1936)	339450		accepted	exact
Bracon nygmiae (Telenga, 1936)	90231107	Habrobracon nygmiae	Telenga, 1936			Gap in FaEu version 2.6.2	No match found	in Taxapad in Bracon (subgenus Habrobracon)
Bracon obscurator Nees, 1811	90221098	Bracon obscurator	Nees, 1811	339451		accepted	exact
Bracon obscuricornis Szépligeti, 1896	90221099	Bracon obscuricornis	Szépligeti, 1896	339452		accepted	exact
Bracon ochraceus Szépligeti, 1896	90221103	Bracon ochraceus	Szépligeti, 1896	339453		accepted	exact
Bracon ochropus Nees, 1834	90221104	Bracon ochropus	Nees, 1834	339454		accepted	exact
Bracon orbus Papp, 1981	90230460	Bracon orbus	Papp, 1981	339456		accepted	exact
Bracon ornatulus Niezabitowski, 1910	90233534	Bracon ornatulus	Niezabitowski, 1910	339457		accepted	exact
Bracon osculator Nees, 1811	90221107	Bracon osculator	Nees, 1811	339458		accepted	exact
Bracon otiosus Marshall, 1885	90221623	Bracon otiosus	Marshall, 1885	339459		accepted	exact
Bracon pachyceri Quintaret, 1912	90226948	Bracon pachyceri	Quintaret, 1912	339460		accepted	exact
Bracon pallicarpus Thomson, 1892	90221112	Bracon pallicarpus	Thomson, 1892	339461		accepted	exact
Bracon pallidator Nees, 1811	90221111	Bracon pallidator	Nees, 1811	339462		accepted	exact
Bracon pallidus Heer, 1867	90221117	Bathyplectes	Foerster, 1869	335842		accepted	exact
Bracon parvicornis Thomson, 1892	90221120	Bracon parvicornis	Thomson, 1892	339464		accepted	exact
Bracon parvulus (Wesmael, 1838)	90221622	Bracon parvulus	Wesmael, 1838	339465		accepted	exact
Bracon parvus Niezabitowski, 1910	90226868	Bracon parvus	Niezabitowski, 1910	339466		accepted	exact
Bracon paucus Papp, 1969	90233684	Bracon paucus	Papp, 1969	339467		accepted	exact
Bracon pauris Beyarslan, 1996	90226338	Bracon pauris	Beyarslan, 1996	339468		accepted	exact
Bracon pectoralis (Wesmael, 1838)	90221121	Bracon pectoralis	Wesmael, 1838	339469		accepted	exact
Bracon pellucidus Ratzeburg, 1852	90221122	Bracon pellucidus	Ratzeburg, 1852	339470		accepted	exact
Bracon peroculatus (Wesmael, 1838)	90221124	Bracon peroculatus	Wesmael, 1838	339471		accepted	exact
Bracon picticornis (Wesmael, 1838)	90221129	Bracon picticornis	Wesmael, 1838	339472		accepted	exact
Bracon pineti Thomson, 1892	90221132	Bracon pineti	Thomson, 1892	339473		accepted	exact
Bracon planinotus Tobias, 1957	90226959	Bracon planinotus	Tobias, 1957	339475		accepted	exact
Bracon pliginskii Telenga, 1936	90230511	Bracon pliginskii	Telenga, 1936	339476		accepted	exact
Bracon polaris Hellén, 1959	90230660	Bracon polaris	Hellén, 1959	339477		accepted	exact
Bracon ponticus Tobias, 1986	90231097	Bracon ponticus	Tobias, 1986	339479		accepted	exact
Bracon ponticus Tobias, 1986	90231097	Habrobracon ponticus	Tobias, 1986			Gap in FaEu version 2.6.2	No match found	in Taxapad in Bracon
Bracon popovi Telenga, 1936	90226342	Bracon popovi	Telenga, 1936	339480		accepted	exact
Bracon praecox (Wesmael, 1838)	90221142	Bracon praecox	Wesmael, 1838	339481		accepted	exact
Bracon pulcher Bengtsson, 1924	90233738	Bracon pulcher	Bengtsson, 1924	339482		accepted	exact
Bracon punctifer Thomson, 1892	90221147	Bracon punctifer	Thomson, 1892	339483		accepted	exact
Bracon punctulator Nees, 1834	90221148	Bracon punctulator	Nees, 1834	339484		accepted	exact
Bracon punicus Schmiedeknecht, 1900	90231140	Bracon punicus	Schmiedeknecht, 1900	339485		accepted	exact
Bracon pusillimus Fahringer, 1928	90233549	Bracon pusillimus	Fahringer, 1928	339486		accepted	exact
Bracon quadrimaculatus Telenga, 1936	90222376	Bracon quadrimaculatus	Telenga, 1936	339487		accepted	exact
Bracon querceus Tobias, 1986	90237514	Bracon querceus	Tobias, 1986	339488		accepted	exact
Bracon radialis (Telenga, 1936)	90225789	Bracon radialis	Telenga, 1936	339489		accepted	exact
Bracon radialis (Telenga, 1936)	90225789	Habrobracon radialis	Telenga, 1936			Gap in FaEu version 2.6.2	No match found	in Taxapad in Bracon
Bracon ramosus Niezabitowski, 1910	90233740	Bracon ramosus	Niezabitowski, 1910	339490		accepted	exact
Bracon ratzeburgii Dalla Torre, 1898	90221157	Bracon ratzeburgii	Dalla Torre, 1898	339491		accepted	exact
Bracon reseri Papp, 1989	90230486	Bracon reseri	Papp, 1989	339492		accepted	exact
Bracon roberti (Wesmael, 1838)	90221163	Bracon roberti	Wesmael, 1838	339494		accepted	exact
Bracon romani Fahringer, 1927	90226550	Bracon romani	Fahringer, 1927	339495		accepted	exact
Bracon rosmectus Papp, 1990	90236985	Bracon rosmectus	Papp, 1990	339496		accepted	exact
Bracon rostrator Spinola, 1808	90221164	Bracon rostrator	Spinola, 1808	339497		accepted	exact
Bracon rozneri Papp, 1998	90230563	Bracon rozneri	Papp, 1998	339498		accepted	exact
Bracon rubricator Spinola, 1808	90221166	Bracon rubricator	Spinola, 1808	339499		accepted	exact
Bracon ruficoxis Szépligeti, 1896	90221167	Bracon ruficoxis	Szépligeti, 1896	339500		accepted	exact
Bracon rufoscutellaris Niezabitowski, 1910	90233742	Bracon rufoscutellaris	Niezabitowski, 1910	339501		accepted	exact
Bracon sabulosus Szépligeti, 1896	90221174	Bracon sabulosus	Szépligeti, 1896	339503		accepted	exact
Bracon santaecrucis Schmiedeknecht, 1897	90229207	Bracon santaecrucis	Schmiedeknecht, 1897	339504		accepted	near	Typo in FaEu
Bracon scabriusculus Dalla Torre, 1898	90221179	Bracon scabriusculus	Dalla Torre, 1898	339505		accepted	exact
Bracon scaricatus Papp, 1965	90233566	Bracon scaricatus	Papp, 1965	339506		accepted	exact
Bracon schmidti Kokujev, 1912	90226472	Bracon schmidti	Kokujev, 1912	339507		accepted	exact
Bracon schmiedeknechti Fahringer, 1927	90230412	Bracon schmiedeknechti	Fahringer, 1927	339508		accepted	exact
Bracon scutellaris (Wesmael, 1838)	90221184	Bracon scutellaris	Wesmael, 1838	339509		accepted	exact
Bracon serenatus Papp, 1990	90231706	Bracon serenatus	Papp, 1990	339513		accepted	exact
Bracon shestakoviellus Tobias, 1957	90229214	Bracon shestakoviellus	Tobias, 1957	339514		accepted	exact
Bracon similatorius Shenefelt, 1978	90233571	Bracon similatorius	Shenefelt, 1978	339515		accepted	exact
Bracon simonovi (Kokujev, 1914)	90226461	Bracon simonovi	(Kokujev, 1914)	339516		accepted	exact
Bracon simonovi (Kokujev, 1914)	90226461	Habrobracon simonovi	Kokujev, 1914			Gap in FaEu version 2.6.2	No match found	in Taxapad in Bracon (subgenus Habrobracon)
Bracon sinuatus Nees, 1834	90221202	Bracon sinuatus	Nees, 1834	339517		accepted	exact
Bracon speerschneideri Schmiedeknecht, 1897	90221208	Bracon speerschneideri	Schmiedeknecht, 1897	339518		accepted	exact
Bracon sphaerocephalus Szépligeti, 1901	90226552	Bracon sphaerocephalus	Szépligeti, 1901	339519		accepted	exact
Bracon stabilis (Wesmael, 1838)	90221212	Bracon stabilis	Wesmael, 1838	339520		accepted	exact
Bracon strobilorum Ratzeburg, 1848	90221219	Bracon strobilorum	Ratzeburg, 1848	339521		accepted	exact
Bracon subhylobii Tobias, 1986	90231098	Bracon subhylobii	Tobias, 1986	339523		accepted	exact
Bracon subrugosus Szépligeti, 1901	90226554	Bracon subrugosus	Szépligeti, 1901	339524		accepted	exact
Bracon subsinuatus Szépligeti, 1901	90233689	Bracon subsinuatus	Szépligeti, 1901	339525		accepted	exact
Bracon suchorukovi Telenga, 1936	90223329	Bracon suchorukovi	Telenga, 1936	339526		accepted	exact
Bracon tekkensis Telenga, 1936	90226951	Bracon tekkensis	Telenga, 1936	339529		accepted	exact
Bracon telengai (Mulyarskaya, 1955)	90228497	Bracon telengai	(Muljarskaya, 1955)	339530		accepted	exact
Bracon tenuicornis (Wesmael, 1838)	90221234	Bracon tenuicornis	Wesmael, 1838	339531		accepted	exact
Bracon terebella (Wesmael, 1838)	90216588	Bracon terebella	Wesmael, 1838	339532		accepted	exact
Bracon thuringiacus Schmiedeknecht, 1897	90221239	Bracon thuringiacus	Schmiedeknecht, 1896	339533		accepted	exact
Bracon titubans (Wesmael, 1838)	90221242	Bracon titubans	Wesmael, 1838	339534		accepted	exact
Bracon tobiasi Papp, 1965	90233694	Bracon tobiasi	Papp, 1965	339535		accepted	exact
Bracon tornator Marshall, 1885	90221243	Bracon tornator	Marshall, 1885	339536		accepted	exact
Bracon transitorius Niezabitowski, 1910	90226876	Bracon transitorius	Niezabitowski, 1910	339537		accepted	exact
Bracon triangularis Nees, 1834	90221244	Bracon triangularis	Nees, 1834	339538		accepted	exact
Bracon trucidator Marshall, 1888	90219231	Bracon trucidator	Marshall, 1888	339539		accepted	exact
Bracon trypanophorus Marshall, 1897	90226963	Bracon trypanophorus	Marshall, 1897	339540		accepted	exact
Bracon tschitscherini Kokujev, 1904	90226962	Bracon tschitscherini	Kokujev, 1904	339541		accepted	exact
Bracon unicinctus Spinola, 1808	90221251	Bracon unicinctus	Spinola, 1808	339542		accepted	exact
Bracon urinator (Fabricius, 1798)	90210949	Bracon urinator	(Fabricius, 1798)	339543		accepted	exact
Bracon variator Nees, 1811	90221627	Bracon variator	Nees, 1811	339545		accepted	exact
Bracon variegator Spinola, 1808	90221257	Bracon variegator	Spinola, 1808	339546		accepted	exact
Bracon viktorovi (Tobias, 1961)	90226462	Bracon viktorovi	(Tobias, 1961)	339549		accepted	exact
Bracon virgatus Marshall, 1897	90233746	Bracon virgatus	Marshall, 1897	339550		accepted	exact
Bracon xanthogaster Nees, 1834	90221272	Bracon xanthogaster	Nees, 1834	339552		accepted	exact
Bracon zonites Marshall, 1897	90226842	Bracon zonites	Marshall, 1897	339554		accepted	exact
Bracon zonulatus Fahringer, 1928	90230414	Bracon zonulatus	Fahringer, 1928	339553		accepted	near	Typo in FaEu
Braconidae Nees, 1811	90214733	Braconidae		11276		accepted	exact
Braconinae Nees, 1811	90216092	Braconinae		339209		accepted	exact
Bremiella Dalla Torre, 1901	90179404	Bremiella	Dalla Torre, 1901	333488		accepted	exact
Bremiella pulchella (Kriechbaumer, 1890)	90188824	Bremiella pulchella	(Kriechbaumer, 1890)	333489		accepted	exact
Buathra Cameron, 1903	90178927	Buathra	Cameron, 1903	333858		accepted	exact
Buathra divisoria (Tschek, 1872)	90191235	Buathra divisoria	(Tschek, 1872)	333859		accepted	exact
Buathra laborator (Thunberg, 1822)	90187063	Buathra laborator	(Thunberg, 1822)	333860		accepted	exact
Buathra spinipes Ciochia, 1974	90211528	Buathra spinipes	Ciochia, 1974	333863		accepted	exact
Buathra tarsoleucos (Schrank, 1781)	90187088	Buathra tarsoleucos	(Schrank, 1781)	333864		accepted	exact
Bureschias Heinrich, 1936	90191156	Bureschias	Heinrich, 1936	332115		accepted	exact
Bureschias subcylindricus (Gravenhorst, 1829)	90205035	Bureschias subcylindricus	(Gravenhorst, 1829)	332116		accepted	exact
Bureschias tuberosus (Berthoumieu, 1896)	90204123	Bureschias tuberosus	(Berthoumieu, 1896)	332118		accepted	exact
Caenocryptus polytomi (Tschek, 1872)	90202514	Caenocryptus polytomi	(Tschek, 1872)	333856		accepted	exact
Caenocryptus rufiventris (Gravenhorst, 1829)	90202248	Caenocryptus rufiventris	(Gravenhorst, 1829)	333857		accepted	exact
Caenocryptus Thomson, 1873	90178924	Caenocryptus	Thomson, 1873	333808		accepted	exact
Caenopachys Förster, 1863	90216170	Caenopachys	Foerster, 1863	339204		accepted	exact
Caenophanes Förster, 1863	90216257	Caenophanes	Foerster, 1863	339202		accepted	exact
Caenophanes incompletus (Ratzeburg, 1844)	90216300	Caenophanes incompletus	(Ratzeburg, 1844)	339203		accepted	exact
Calaphidius elegans Mackauer, 1961	90215700	Calaphidius elegans	Mackauer, 1961	339917		accepted	exact
Calaphidius Mackauer, 1961	90215699	Calaphidius	Mackauer, 1961	339916		accepted	exact
Callajoppa Cameron, 1903	90186543	Callajoppa	Cameron, 1903	331497		accepted	exact
Callajoppa exaltatoria (Panzer, 1804)	90188502	Callajoppa exaltatoria	(Panzer, 1804)	331499		accepted	exact
Callidora albovincta (Holmgren, 1860)	90188784	Callidora albovincta	(Holmgren, 1860)	335836		accepted	exact
Callidora analis (Gravenhorst, 1829)	90200515	Callidora analis	(Gravenhorst, 1829)	335837		accepted	exact
Callidora Förster, 1869	90179263	Callidora	Foerster, 1869	335835		accepted	exact
Calyptus Haliday, 1835	90218432	Calyptus		154645		accepted	exact
Campocraspedon annulitarsis (Hedwig, 1938)	90207834	Campocraspedon annulitarsis	(Hedwig, 1938)	332773		accepted	exact
Campocraspedon caudatus (Thomson, 1890)	90200959	Campocraspedon caudatus	(Thomson, 1890)	332774		accepted	exact
Campocraspedon Uchida, 1957	90179518	Campocraspedon	Uchida, 1957	332772		accepted	exact
Campodorus alticola (Holmgren, 1857)	90201026	Campodorus alticola	(Holmgren, 1857)	333253		accepted	exact
Campodorus amictus (Holmgren, 1857)	90187396	Campodorus amictus	(Holmgren, 1857)	333254		accepted	exact
Campodorus astutus (Holmgren, 1876)	90201033	Campodorus astutus	(Holmgren, 1876)	333257		accepted	exact
Campodorus bovei (Holmgren, 1880)	90187397	Campodorus bovei	(Holmgren, 1880)	333258		accepted	exact
Campodorus caligatus (Gravenhorst, 1829)	90201049	Campodorus caligatus	(Gravenhorst, 1829)	333259		accepted	exact
Campodorus callidulus (Holmgren, 1857)	90201050	Campodorus callidulus	(Holmgren, 1857)	333260		accepted	exact
Campodorus ciliatus (Holmgren, 1857)	90201053	Campodorus ciliatus	(Holmgren, 1857)	333261		accepted	exact
Campodorus clypealis (Thomson, 1894)	90201056	Campodorus clypealis	(Thomson, 1893)	333262		accepted	exact
Campodorus commotus (Holmgren, 1876)	90201059	Campodorus commotus	(Holmgren, 1876)	333263		accepted	exact
Campodorus contiguus (Roman, 1909)	90211600	Campodorus contiguus	(Roman, 1909)	333264		accepted	exact
Campodorus corrugatus (Holmgren, 1876)	90201064	Campodorus corrugatus	(Holmgren, 1876)	333265		accepted	exact
Campodorus crassipes (Thomson, 1894)	90201065	Campodorus crassipes	(Thomson, 1893)	333266		accepted	exact
Campodorus curtitarsis (Thomson, 1894)	90201067	Campodorus curtitarsis	(Thomson, 1883)	333268		accepted	exact
Campodorus deletus (Thomson, 1894)	90201070	Campodorus deletus	(Thomson, 1893)	333269		accepted	exact
Campodorus difformis (Holmgren, 1876)	90201071	Campodorus difformis	(Holmgren, 1876)	333270		accepted	exact
Campodorus dorsalis (Gravenhorst, 1829)	90201074	Campodorus dorsalis	(Gravenhorst, 1829)	333271		accepted	exact
Campodorus elegans (Parfitt, 1882)	90201077	Campodorus elegans	(Parfitt, 1882)	333273		accepted	exact
Campodorus epachthoides (Heinrich, 1952)	90205252	Campodorus epachthoides	(Heinrich, 1952)	333274		accepted	exact
Campodorus exiguus (Holmgren, 1876)	90187399	Campodorus exiguus	(Holmgren, 1876)	333275		accepted	exact
Campodorus fennicus (Jussila, 1965)	90207003	Campodorus fennicus	(Jussila, 1965)	333277		accepted	exact
Campodorus flavicinctus (Gmelin, 1790)	90201298	Campodorus flavicinctus	(Gmelin, 1790)	333278		accepted	exact
Campodorus Förster, 1869	90179222	Campodorus	Foerster, 1869	333252		accepted	exact
Campodorus fraudator (Holmgren, 1857)	90201091	Campodorus fraudator	(Holmgren, 1857)	333279		accepted	exact
Campodorus gallicus (Thomson, 1894)	90201096	Campodorus gallicus	(Thomson, 1893)	333280		accepted	exact
Campodorus glyptus (Thomson, 1894)	90201098	Campodorus glyptus	(Thomson, 1893)	333281		accepted	exact
Campodorus gracilipes (Holmgren, 1857)	90201100	Campodorus gracilipes	(Holmgren, 1857)	333282		accepted	exact
Campodorus haematodes (Gravenhorst, 1829)	90201102	Campodorus haematodes	(Gravenhorst, 1829)	333283		accepted	exact
Campodorus hamulus (Gravenhorst, 1829)	90187400	Campodorus hamulus	(Gravenhorst, 1829)	333284		accepted	exact
Campodorus holmgreni (Schmiedeknecht, 1924)	90210367	Campodorus holmgreni	(Schmiedeknecht, 1924)	333285		accepted	exact
Campodorus hyperboreus (Holmgren, 1857)	90201106	Campodorus hyperboreus	(Holmgren, 1857)	333288		accepted	exact
Campodorus ignavus (Holmgren, 1857)	90201107	Campodorus ignavus	(Holmgren, 1857)	333289		accepted	exact
Campodorus immarginatus (Thomson, 1894)	90201108	Campodorus immarginatus	(Thomson, 1893)	333290		accepted	exact
Campodorus incidens (Thomson, 1894)	90201111	Campodorus incidens	(Thomson, 1893)	333292		accepted	exact
Campodorus infidus (Woldstedt, 1877)	90201113	Campodorus infidus	(Woldstedt, 1877)	333293		accepted	exact
Campodorus laevipectus (Thomson, 1894)	90201120	Campodorus laevipectus	(Thomson, 1893)	333294		accepted	exact
Campodorus latiscapus (Thomson, 1894)	90201116	Campodorus latiscapus	(Thomson, 1893)	333296		accepted	exact
Campodorus liosternus (Thomson, 1894)	90201122	Campodorus liosternus	(Thomson, 1893)	333297		accepted	exact
Campodorus lituratus (Holmgren, 1857)	90181728	Campodorus lituratus	(Holmgren, 1857)	333298		accepted	exact
Campodorus lobatus (Thomson, 1894)	90201123	Campodorus lobatus	(Thomson, 1893)	333299		accepted	exact
Campodorus longicaudatus Hinz, 1969	90208006	Campodorus longicaudatus	Hinz, 1969	333300		accepted	exact
Campodorus longicornutus (Dalla Torre, 1901)	90201125	Campodorus longicornutus	(Dalla Torre, 1901)	333301		accepted	exact
Campodorus luctuosus (Holmgren, 1857)	90201127	Campodorus luctuosus	(Holmgren, 1857)	333302		accepted	exact
Campodorus maculicollis (Stephens, 1835)	90201328	Campodorus maculicollis	(Stephens, 1835)	333303		accepted	exact
Campodorus marginalis (Geoffroy, 1785)	90202083	Campodorus marginalis	(Geoffroy, 1785)	333304		accepted	exact
Campodorus melanogaster (Holmgren, 1857)	90201130	Campodorus melanogaster	(Holmgren, 1857)	333305		accepted	exact
Campodorus meridionalis (Holmgren, 1856)	90208252	Campodorus meridionalis	(Holmgren, 1856)	333306		accepted	exact
Campodorus mixtus (Holmgren, 1857)	90187402	Campodorus mixtus	(Holmgren, 1857)	333307		accepted	exact
Campodorus modestus (Holmgren, 1876)	90201132	Campodorus modestus	(Holmgren, 1876)	333308		accepted	exact
Campodorus molestus (Holmgren, 1857)	90201133	Campodorus molestus	(Holmgren, 1857)	333309		accepted	exact
Campodorus mollis (Gravenhorst, 1829)	90201134	Campodorus mollis	(Gravenhorst, 1829)	333310		accepted	exact
Campodorus nigridens (Thomson, 1894)	90201210	Campodorus nigridens	(Thomson, 1893)	333311		accepted	exact
Campodorus nubilis (Holmgren, 1857)	90201140	Campodorus nubilis	(Holmgren, 1857)	333312		accepted	exact
Campodorus obtusus (Holmgren, 1857)	90201142	Campodorus obtusus	(Holmgren, 1857)	333313		accepted	exact
Campodorus patagiatus (Holmgren, 1876)	90187403	Campodorus patagiatus	(Holmgren, 1876)	333315		accepted	exact
Campodorus pectinator Kasparyan, 2003	90240378	Campodorus pectinator	Kasparyan, 2003	333316		accepted	exact
Campodorus perspicuus (Holmgren, 1857)	90201150	Campodorus perspicuus	(Holmgren, 1857)	333317		accepted	exact
Campodorus pervicax (Holmgren, 1876)	90201152	Campodorus pervicax	(Holmgren, 1876)	333318		accepted	exact
Campodorus pictipes (Habermehl, 1923)	90211262	Campodorus pictipes	(Habermehl, 1923)	333319		accepted	exact
Campodorus rubidus (Thomson, 1883)	90199602	Campodorus rubidus	(Thomson, 1883)	333321		accepted	exact
Campodorus scapularis (Stephens, 1835)	90201356	Campodorus scapularis	(Stephens, 1835)	333322		accepted	exact
Campodorus signator (Roman, 1909)	90208255	Campodorus signator	(Roman, 1909)	333323		accepted	exact
Campodorus spurius (Holmgren, 1857)	90201173	Campodorus spurius	(Holmgren, 1857)	333324		accepted	exact
Campodorus stenocerus (Thomson, 1893)	90201214	Campodorus stenocerus	(Thomson, 1893)	333325		accepted	exact
Campodorus subfasciatus (Holmgren, 1857)	90201177	Campodorus subfasciatus	(Holmgren, 1857)	333327		accepted	exact
Campodorus tenebrosus (Roman, 1909)	90208256	Campodorus tenebrosus	(Roman, 1909)	333328		accepted	exact
Campodorus tenuitarsis (Thomson, 1894)	90201180	Campodorus tenuitarsis	(Thomson, 1893)	333329		accepted	exact
Campodorus torvus (Holmgren, 1876)	90201183	Campodorus torvus	(Holmgren, 1876)	333330		accepted	exact
Campodorus tristis (Holmgren, 1857)	90201186	Campodorus tristis	(Holmgren, 1857)	333331		accepted	exact
Campodorus variegatus (Jurine, 1807)	90187409	Campodorus variegatus	(Jurine, 1807)	333335		accepted	exact
Campodorus versutus (Holmgren, 1857)	90201192	Campodorus versutus	(Holmgren, 1857)	333336		accepted	exact
Campodorus vestergreni (Roman, 1909)	90208257	Campodorus vestergreni	(Roman, 1909)	333337		accepted	exact
Campodorus vicinus (Holmgren, 1857)	90201193	Campodorus vicinus	(Holmgren, 1857)	333338		accepted	exact
Campodorus viduus (Holmgren, 1857)	90207408	Campodorus viduus	(Holmgren, 1857)	333339		accepted	exact
Campoletis agilis (Holmgren, 1860)	90200472	Campoletis agilis	(Holmgren, 1860)	335803		accepted	exact
Campoletis annulata (Gravenhorst, 1829)	90200473	Campoletis annulata	(Gravenhorst, 1829)	335804		accepted	exact
Campoletis cognata (Tschek, 1871)	90187486	Campoletis cognata	(Tschek, 1871)	335805		accepted	exact
Campoletis congesta (Holmgren, 1860)	90200477	Campoletis congesta	(Holmgren, 1860)	335806		accepted	exact
Campoletis crassicornis (Tschek, 1871)	90200478	Campoletis crassicornis	(Tschek, 1871)	335807		accepted	exact
Campoletis cubicator Aubert, 1974	90208155	Campoletis cubicator	Aubert, 1974	335808		accepted	exact
Campoletis dilatator (Thunberg, 1822)	90204400	Campoletis dilatator	(Thunberg, 1822)	335809		accepted	exact
Campoletis ensator (Gravenhorst, 1829)	90185293	Campoletis ensator	(Gravenhorst, 1829)	335810		accepted	exact
Campoletis excavata (Smits van Burgst, 1914)	90210409	Campoletis excavata	(Smits van Burgst, 1914)	335812		accepted	exact
Campoletis fasciata (Bridgman, 1887)	90200482	Campoletis fasciata	(Bridgman, 1887)	335813		accepted	exact
Campoletis femoralis (Gravenhorst, 1829)	90200483	Campoletis femoralis	(Gravenhorst, 1829)	335814		accepted	exact
Campoletis Förster, 1869	90179271	Campoletis	Foerster, 1869	335802		accepted	exact
Campoletis fuscipes (Holmgren, 1856)	90200373	Campoletis fuscipes	(Holmgren, 1856)	335815		accepted	exact
Campoletis incisa (Bridgman, 1883)	90200484	Campoletis incisa	(Bridgman, 1883)	335816		accepted	exact
Campoletis latrator (Gravenhorst, 1829)	90200485	Campoletis latrator	(Gravenhorst, 1829)	335817		accepted	exact
Campoletis madeirae Horstmann & Graham, 1989	90188679	Campoletis madeirae	Horstmann & Graham, 1989	335819		accepted	exact
Campoletis mucronella (Thomson, 1887)	90200489	Campoletis mucronella	(Thomson, 1887)	335821		accepted	exact
Campoletis postica (Bridgman & Fitch, 1885)	90200491	Campoletis postica	(Bridgman & Fitch, 1885)	335822		accepted	exact
Campoletis punctata (Bridgman, 1886)	90200492	Campoletis punctata	(Bridgman, 1886)	335823		accepted	exact
Campoletis rapax (Gravenhorst, 1829)	90200191	Campoletis rapax	(Gravenhorst, 1829)	335824		accepted	exact
Campoletis raptor (Zetterstedt, 1838)	90200493	Campoletis raptor	(Zetterstedt, 1838)	335826		accepted	exact
Campoletis rectangulator Aubert, 1977	90208330	Campoletis rectangulator	Aubert, 1977	335827		accepted	exact
Campoletis rodnensis (Kiss, 1924)	90213032	Campoletis rodnensis	(Kiss, 1924)	335828		accepted	exact
Campoletis thomsoni (Roman, 1915)	90210411	Campoletis thomsoni	(Roman, 1915)	335829		accepted	exact
Campoletis trichoptili (Bauer, 1936)	90210096	Campoletis trichoptili	(Bauer, 1936)	335830		accepted	exact
Campoletis varians (Thomson, 1887)	90200495	Campoletis varians	(Thomson, 1887)	335831		accepted	exact
Campoletis viennensis (Gravenhorst, 1829)	90187491	Campoletis viennensis	(Gravenhorst, 1829)	335832		accepted	exact
Campoletis vimmeri (Gregor, 1938)	90210549	Campoletis vimmeri	(Gregor, 1937)	335833		accepted	exact
Campoletis zonata (Gravenhorst, 1829)	90187492	Campoletis zonata	(Gravenhorst, 1829)	335834		accepted	exact
Campopleginae Förster, 1869	90177545	Campopleginae		335053		accepted	exact
Campoplex abbreviatus (Brischke, 1880)	90200217	Campoplex abbreviatus	(Brischke, 1880)	335706		accepted	exact
Campoplex alticolellae Horstmann, 1980	90209949	Campoplex alticolellae	Horstmann, 1980	335707		accepted	exact
Campoplex angustator (Zetterstedt, 1838)	90201272	Campoplex angustator	(Zetterstedt, 1838)	335708		accepted	exact
Campoplex angustioranae (Bauer, 1937)	90209855	Campoplex angustioranae	(Bauer, 1937)	335709		accepted	exact
Campoplex bilobus (Thomson, 1887)	90200343	Campoplex bilobus	(Thomson, 1887)	335710		accepted	exact
Campoplex borealis (Zetterstedt, 1838)	90200344	Campoplex borealis	(Zetterstedt, 1838)	335711		accepted	exact
Campoplex brevicornis (Szépligeti, 1916)	90207205	Campoplex brevicornis	(Szépligeti, 1916)	335712		accepted	exact
Campoplex campoplegiformis (Horstmann, 1973)	90210741	Campoplex campoplegiformis	(Horstmann, 1973)	335713		accepted	exact
Campoplex canariensis Horstmann, 1980	90209829	Campoplex canariensis	Horstmann, 1980	335714		accepted	exact
Campoplex capitator Aubert, 1960	90207761	Campoplex capitator	Aubert, 1960	335715		accepted	exact
Campoplex cingulatus (Brischke, 1880)	90200233	Campoplex cingulatus	(Brischke, 1880)	335716		accepted	exact
Campoplex continuus (Thomson, 1887)	90200345	Campoplex continuus	(Thomson, 1887)	335718		accepted	exact
Campoplex coracinus (Thomson, 1887)	90200346	Campoplex coracinus	(Thomson, 1887)	335719		accepted	exact
Campoplex crassatus (Viereck, 1925)	90182030	Campoplex elongator	Aubert, 1960	335726		accepted	exact
Campoplex crassus Horstmann, 1980	90209950	Campoplex crassus	Horstmann, 1980	335720		accepted	exact
Campoplex cursitans (Holmgren, 1860)	90200347	Campoplex cursitans	(Holmgren, 1860)	335721		accepted	exact
Campoplex deficiens Gravenhorst, 1829	90200248	Campoplex deficiens	Gravenhorst, 1829	335722		accepted	exact
Campoplex difformis (Gmelin, 1790)	90187452	Campoplex difformis	(Gmelin, 1790)	335723		accepted	exact
Campoplex discrepans (Pfankuch, 1914)	90209853	Campoplex discrepans	(Pfankuch, 1914)	335724		accepted	exact
Campoplex dubitator Horstmann, 1985	90209852	Campoplex dubitator	Horstmann, 1985	335725		accepted	exact
Campoplex erythrogaster (Hellén, 1949)	90209822	Campoplex erythrogaster	(Hellén, 1949)	335727		accepted	exact
Campoplex eudoniae Horstmann & Yu, 1999	90224743	Campoplex eudoniae	Horstmann & Yu, 1999	335728		accepted	exact
Campoplex excavatus (Brischke, 1880)	90200254	Campoplex excavatus	(Brischke, 1880)	335730		accepted	exact
Campoplex faunus Gravenhorst, 1829	90200349	Campoplex faunus	Gravenhorst, 1829	335731		accepted	exact
Campoplex ferinus (Holmgren, 1860)	90200350	Campoplex ferinus	(Holmgren, 1860)	335732		accepted	exact
Campoplex forticosta (Thomson, 1887)	90200351	Campoplex forticosta	(Thomson, 1887)	335733		accepted	exact
Campoplex fusciplica (Thomson, 1887)	90187454	Campoplex fusciplica	(Thomson, 1887)	335734		accepted	exact
Campoplex fusicornis (Thomson, 1887)	90200352	Campoplex fusicornis	(Thomson, 1887)	335735		accepted	exact
Campoplex gallicator Aubert, 1960	90207782	Campoplex gallicator	Aubert, 1960	335736		accepted	exact
Campoplex gastroides Gravenhorst, 1829	90200353	Campoplex gastroides	Gravenhorst, 1829	335737		accepted	exact
Campoplex Gravenhorst, 1829	90179254	Campoplex	Gravenhorst, 1829	332848		accepted	exact
Campoplex hadrocerus (Thomson, 1887)	90200354	Campoplex hadrocerus	(Thomson, 1887)	335739		accepted	exact
Campoplex helveticus Horstmann, 1985	90209856	Campoplex helveticus	Horstmann, 1985	335740		accepted	exact
Campoplex hercynicus Horstmann, 1985	90209863	Campoplex hercynicus	Horstmann, 1985	335741		accepted	exact
Campoplex hinziator Aubert, 1980	90208458	Campoplex hinziator	Aubert, 1980	335742		accepted	exact
Campoplex horstmanniator Aubert, 1977	90208332	Campoplex horstmanniator	Aubert, 1977	335743		accepted	exact
Campoplex interruptus Horstmann, 1993	90213033	Campoplex interruptus	Horstmann, 1993	335744		accepted	exact
Campoplex investigator (Habermehl, 1923)	90207418	Campoplex investigator	(Habermehl, 1923)	335745		accepted	exact
Campoplex jaeckhi (Bauer, 1936)	90207052	Campoplex jaeckhi	(Bauer, 1936)	335746		accepted	exact
Campoplex laricanae Horstmann, 1985	90209859	Campoplex laricanae	Horstmann, 1985	335747		accepted	exact
Campoplex laricis Horstmann, 1993	90213034	Campoplex laricis	Horstmann, 1993	335748		accepted	exact
Campoplex liogaster (Thomson, 1887)	90200355	Campoplex liogaster	(Thomson, 1887)	335749		accepted	exact
Campoplex litoreus (Thomson, 1887)	90200356	Campoplex litoreus	(Thomson, 1887)	335750		accepted	exact
Campoplex lugens Ratzeburg, 1852	90210910	Campoplex lugens	Ratzeburg, 1852	335751		accepted	exact
Campoplex lugubrinus (Holmgren, 1860)	90200357	Campoplex lugubrinus	(Holmgren, 1860)	335752		accepted	exact
Campoplex lusitanicus Horstmann, 1993	90213035	Campoplex lusitanicus	Horstmann, 1993	335753		accepted	exact
Campoplex lyratus (Thomson, 1887)	90200358	Campoplex lyratus	(Thomson, 1887)	335754		accepted	exact
Campoplex maculifemur (Strobl, 1901)	90208202	Campoplex maculifemur	(Strobl, 1901)	335755		accepted	exact
Campoplex major (Szépligeti, 1916)	90207194	Campoplex major	(Szépligeti, 1916)	335756		accepted	exact
Campoplex mandibularis Horstmann, 1985	90209858	Campoplex mandibularis	Horstmann, 1985	335757		accepted	exact
Campoplex melampus (Thomson, 1887)	90200359	Campoplex melampus	(Thomson, 1887)	335758		accepted	exact
Campoplex melanostictus Gravenhorst, 1829	90200360	Campoplex melanostictus	Gravenhorst, 1829	335759		accepted	exact
Campoplex melanostoma (Strobl, 1904)	90211673	Campoplex melanostoma	(Strobl, 1904)	335760		accepted	exact
Campoplex molestus Gravenhorst, 1829	90200361	Campoplex molestus	Gravenhorst, 1829	335761		accepted	exact
Campoplex multicinctus Gravenhorst, 1829	90185296	Campoplex multicinctus	Gravenhorst, 1829	335762		accepted	exact
Campoplex nigricanae Horstmann, 1980	90209854	Campoplex nigricanae	Horstmann, 1980	335764		accepted	exact
Campoplex nigrifemur (Szépligeti, 1916)	90207201	Campoplex nigrifemur	(Szépligeti, 1916)	335765		accepted	exact
Campoplex occipitor Aubert, 1966	90205390	Campoplex occipitor	Aubert, 1966	335766		accepted	exact
Campoplex ocellanae Horstmann, 1993	90213036	Campoplex ocellanae	Horstmann, 1993	335767		accepted	exact
Campoplex ovatus (Brischke, 1880)	90200273	Campoplex ovatus	(Brischke, 1880)	335768		accepted	exact
Campoplex parvus Horstmann & Yu, 1999	90224734	Campoplex parvus	Horstmann & Yu, 1999	335769		accepted	exact
Campoplex praeoccupator Aubert, 1974	90208187	Campoplex praeoccupator	Aubert, 1974	335771		accepted	exact
Campoplex procerus (Brischke, 1880)	90200276	Campoplex procerus	(Brischke, 1880)	335772		accepted	exact
Campoplex psilopterus Gravenhorst, 1829	90200609	Campoplex psilopterus	Gravenhorst, 1829	335773		accepted	exact
Campoplex puengeleri (Schmiedeknecht, 1909)	90205904	Campoplex puengeleri	(Schmiedeknecht, 1909)	335774		accepted	exact
Campoplex puncticollis (Hellén, 1949)	90209821	Campoplex puncticollis	(Hellén, 1949)	335775		accepted	exact
Campoplex punctipleuris Horstmann, 1980	90208643	Campoplex punctipleuris	Horstmann, 1980	335776		accepted	exact
Campoplex punctulatus (Szépligeti, 1916)	90207203	Campoplex punctulatus	(Szépligeti, 1916)	335777		accepted	exact
Campoplex pusillus Gupta & Maheshwary, 1977	90194614	Campoplex pusillus	Ratzeburg, 1852	335778		accepted	exact
Campoplex pusillus Ratzeburg, 1852	90200337	Campoplex pusillus	Ratzeburg, 1852	335778		accepted	exact
Campoplex pyraustae Smith, 1931	90182050	Campoplex pyraustae	Smith, 1931	335779		accepted	exact
Campoplex ramidulus (Brischke, 1880)	90200280	Campoplex ramidulus	(Brischke, 1880)	335780		accepted	exact
Campoplex raschkiellae Horstmann, 1980	90191422	Campoplex raschkiellae	Horstmann, 1980	335781		accepted	exact
Campoplex rector Aubert, 1972	90208102	Campoplex rector	Aubert, 1972	335782		accepted	exact
Campoplex restrictor Aubert, 1960	90207784	Campoplex restrictor	Aubert, 1960	335783		accepted	exact
Campoplex rossicus Horstmann & Yu, 1999	90224744	Campoplex rossicus	Horstmann & Yu, 1999	335784		accepted	exact
Campoplex rothii (Holmgren, 1860)	90200364	Campoplex rothii	(Holmgren, 1860)	335786		accepted	exact
Campoplex rufipes Gravenhorst, 1829	90200462	Campoplex rufipes	Gravenhorst, 1829	335787		accepted	exact
Campoplex rufocingulatus Horstmann & Yu, 1999	90224735	Campoplex rufocingulatus	Horstmann & Yu, 1999	335789		accepted	exact
Campoplex satanator Aubert, 1966	90207916	Campoplex satanator	Aubert, 1966	335791		accepted	exact
Campoplex scaposus (Thomson, 1887)	90200366	Campoplex scaposus	(Thomson, 1887)	335792		accepted	exact
Campoplex spurius Gravenhorst, 1829	90200628	Campoplex spurius	Gravenhorst, 1829	335793		accepted	exact
Campoplex striatus Horstmann, 1985	90209862	Campoplex striatus	Horstmann, 1985	335794		accepted	exact
Campoplex sulcatus Horstmann, 1985	90209861	Campoplex sulcatus	Horstmann, 1985	335795		accepted	exact
Campoplex tibialis (Szépligeti, 1916)	90207188	Campoplex tibialis	(Szépligeti, 1916)	335796		accepted	exact
Campoplex tumidulus Gravenhorst, 1829	90200369	Campoplex tumidulus	Gravenhorst, 1829	335797		accepted	exact
Campoplex unicingulatus (Schmiedeknecht, 1909)	90205906	Campoplex unicingulatus	(Schmiedeknecht, 1909)	335799		accepted	exact
Campoplex variabilis (Bridgman, 1886)	90200300	Campoplex variabilis	(Bridgman, 1886)	335800		accepted	exact
Campoplex volubilis (Holmgren, 1860)	90200304	Campoplex volubilis	(Holmgren, 1860)	335801		accepted	exact
Camptothlipsis armeniaca (Telenga, 1955)	90222986	Camptothlipsis armeniaca	Telenga, 1955			Gap in FaEu version 2.6.2	No match found
Camptothlipsis nigra (Telenga, 1955)	90221906	Camptothlipsis nigra	(Telenga, 1955)			Gap in FaEu version 2.6.2	No match found
Cardiochiles fallax Kokujev, 1895	90220357	Cardiochiles fallax	Kokujev, 1895	342114		accepted	exact
Cardiochiles kasachstanicus Tobias & Alexeev, 1977	90235172	Cardiochiles kasachstanicus	Tobias & Alexeev, 1977	342115		accepted	exact
Cardiochiles Nees, 1819	90214884	Cardiochiles	Nees, 1819	341099		accepted	exact
Cardiochiles pappi Oltra & Falco, 1997	90229760	Cardiochiles pappi	Oltra & Falcó, 1997	342116		accepted	exact
Cardiochiles saltator (Fabricius, 1781)	90200016	Cardiochiles saltator	(Fabricius, 1781)	342117		accepted	exact
Cardiochiles volgensis Tobias, 1986	90235177	Cardiochiles volgensis	Tobias, 1986	342118		accepted	exact
Cardiochilinae Ashmead, 1900	90221935	Cardiochilinae		342113		accepted	exact
Carinthilota Fischer, 1975	90224152	Carinthilota	Fischer, 1975	340940		accepted	exact
Carinthilota parapsidalis Fischer, 1975	90225854	Carinthilota parapsidalis	Fischer, 1975	340941		accepted	exact
Carinthilota vechti van Achterberg, 1988	90225855	Carinthilota vechti	van Achterberg, 1988	340942		accepted	exact
Carria paradoxa Schmiedeknecht, 1924	90205279	Carria paradoxa	Schmiedeknecht, 1924	330935		accepted	exact
Carria Schmiedeknecht, 1924	90179408	Carria	Schmiedeknecht, 1924	330934		accepted	exact
Casinaria affinis Tschek, 1871	90200411	Casinaria affinis	Tschek, 1871	335682		accepted	exact
Casinaria albipalpis (Gravenhorst, 1829)	90187469	Casinaria albipalpis	(Gravenhorst, 1829)	335683		accepted	exact
Casinaria alpina Thomson, 1887	90200413	Casinaria alpina	Thomson, 1887	335684		accepted	exact
Casinaria cultellator Aubert, 1959	90207716	Casinaria cultellator	Aubert, 1959	335686		accepted	exact
Casinaria dubia Tschek, 1871	90200415	Casinaria dubia	Tschek, 1871	335687		accepted	exact
Casinaria excavator Aubert, 1963	90207814	Casinaria excavator	Aubert, 1963	335688		accepted	exact
Casinaria flavicoxator Aubert, 1960	90210440	Casinaria flavicoxator	Aubert, 1960	335689		accepted	exact
Casinaria Holmgren, 1859	90179256	Casinaria	Holmgren, 1859	335415		accepted	exact
Casinaria ischnogaster Thomson, 1887	90200416	Casinaria ischnogaster	Thomson, 1887	335690		accepted	exact
Casinaria matsuyamensis (Uchida, 1928)	90187471	Casinaria petiolaris	(Gravenhorst, 1829)	335699		accepted	exact
Casinaria meridionator Aubert, 1960	90207815	Casinaria meridionator	Aubert, 1960	335691		accepted	exact
Casinaria mesozosta (Gravenhorst, 1829)	90200418	Casinaria mesozosta	(Gravenhorst, 1829)	335692		accepted	exact
Casinaria moesta (Gravenhorst, 1829)	90200417	Casinaria moesta	(Gravenhorst, 1829)	335693		accepted	exact
Casinaria monticola Thomson, 1887	90200419	Casinaria monticola	Thomson, 1887	335694		accepted	exact
Casinaria morionella Holmgren, 1860	90200420	Casinaria morionella	Holmgren, 1860	335695		accepted	exact
Casinaria nigripes (Gravenhorst, 1829)	90187472	Casinaria nigripes	(Gravenhorst, 1829)	335696		accepted	exact
Casinaria pallipes Brischke, 1880	90187474	Casinaria pallipes	Brischke, 1880	335697		accepted	exact
Casinaria pedunculata (Szépligeti, 1908)	90185320	Casinaria pedunculata	(Szépligeti, 1908)	335698		accepted	exact
Casinaria scabra Thomson, 1887	90187475	Casinaria scabra	Thomson, 1887	335700		accepted	exact
Casinaria stygia Tschek, 1871	90200426	Casinaria stygia	Tschek, 1871	335701		accepted	exact
Casinaria subglabra Thomson, 1887	90200427	Casinaria subglabra	Thomson, 1887	335702		accepted	exact
Casinaria tenuiventris (Gravenhorst, 1829)	90187477	Casinaria tenuiventris	(Gravenhorst, 1829)	335703		accepted	exact
Casinaria trochanterator Aubert, 1960	90207780	Casinaria trochanterator	Aubert, 1960	335704		accepted	exact
Casinaria varians Tschek, 1871	90200428	Casinaria varians	Tschek, 1871	335705		accepted	exact
Catadelphus arrogator (Fabricius, 1781)	90205199	Catadelphus arrogator	(Fabricius, 1781)	331496		accepted	exact
Catadelphus Wesmael, 1854	90179589	Catadelphus	Wesmael, 1854	331495		accepted	exact
Catastenus femoralis Förster, 1871	90187892	Catastenus femoralis	Foerster, 1871	330602		accepted	exact
Catastenus Förster, 1869	90179501	Catastenus	Foerster, 1869	330593		accepted	exact
Celor Kokujev, 1901	90191102	Celor		334965		accepted	exact
Cenocoeliinae Szépligeti, 1901	90221933	Cenocoeliinae		341097		accepted	exact
Cenocoelius aartseni (van Achterberg, 1994)	90222116	Cenocoelius aartseni	(van Achterberg, 1994)	341105		accepted	exact
Cenocoelius analis (Nees, 1834)	90219747	Cenocoelius analis	(Nees, 1834)	341106		accepted	exact
Cenocoelius Westwood, 1840	90215034	Cenocoelius	Haliday, 1840	341104		accepted	exact
Centeterus balearicus (Kriechbaumer, 1894)	90203670	Centeterus balearicus	(Kriechbaumer, 1894)	332499		accepted	exact
Centeterus confector (Gravenhorst, 1829)	90187987	Centeterus confector	(Gravenhorst, 1829)	332500		accepted	exact
Centeterus elongator Berthoumieu, 1897	90203750	Centeterus elongator	Berthoumieu, 1897	332501		accepted	exact
Centeterus ibericator Selfa & Diller, 1991	90212735	Centeterus ibericator	Selfa & Diller, 1991	332502		accepted	exact
Centeterus major Wesmael, 1845	90203752	Centeterus major	Wesmael, 1845	332503		accepted	exact
Centeterus meridionator Aubert, 1959	90207701	Centeterus meridionator	Aubert, 1959	332504		accepted	exact
Centeterus nigricornis Thomson, 1891	90203753	Centeterus nigricornis	Thomson, 1891	332505		accepted	exact
Centeterus rubiginosus (Gmelin, 1790)	90202946	Centeterus rubiginosus	(Gmelin, 1790)	332506		accepted	exact
Centeterus Wesmael, 1845	90182892	Centeterus	Wesmael, 1845	332416		accepted	exact
Centistes ater (Nees, 1834)	90219837	Centistes ater	(Nees, 1834)	338570		accepted	exact
Centistes clavipes (Nees, 1834)	90219838	Centistes clavipes	(Nees, 1834)	338571		accepted	exact
Centistes collaris (Thomson, 1895)	90219839	Centistes collaris	(Thomson, 1895)	338572		accepted	exact
Centistes convexitemporalis Belokobylskij, 1992	90223668	Centistes convexitemporalis	Belokobylskij, 1992	338573		accepted	exact
Centistes cuspidatus (Haliday, 1833)	90218389	Centistes cuspidatus	(Haliday, 1833)	338574		accepted	exact
Centistes delusorius (Förster, 1863)	90218394	Centistes delusorius	(Foerster, 1863)	338575		accepted	exact
Centistes distinguendus (Sarra, 1929)	90232106	Centistes distinguendus	(Sarra, 1929)	338576		accepted	exact
Centistes edentatus (Haliday, 1835)	90219840	Centistes edentatus	(Haliday, 1835)	338577		accepted	exact
Centistes fuscipes (Nees, 1834)	90219835	Centistes fuscipes	(Nees, 1834)	338578		accepted	exact
Centistes Haliday, 1835	90214796	Centistes	Haliday, 1835	338569		accepted	exact
Centistes nasutus (Wesmael, 1838)	90218906	Centistes nasutus	(Wesmael, 1838)	338579		accepted	exact
Centistes paupella (Shenefelt, 1969)	90231992	Centistes paupella	(Shenefelt, 1969)	338580		accepted	exact
Centistes rufithorax Telenga, 1950	90232008	Centistes rufithorax	Telenga, 1950	338581		accepted	exact
Centistes scymni Ferrière, 1954	90226625	Centistes scymni	Ferriere, 1954	338582		accepted	exact
Centistes subsulcatus (Thomson, 1895)	90219844	Centistes subsulcatus	(Thomson, 1895)	338583		accepted	exact
Cephalobaris eskelundi Kryger, 1915	90205228	Cephalobaris eskelundi	Kryger, 1915	329342		accepted	exact
Cephalobaris Kryger, 1915	90178858	Cephalobaris	Kryger, 1915	329341		accepted	exact
Cephaloglypta murinanae (Bauer, 1941)	90181448	Cephaloglypta murinanae	(Bauer, 1941)	336193		accepted	exact
Cephaloglypta Obrtel, 1956	90179110	Cephaloglypta	Obrtel, 1956	336192		accepted	exact
Cephaloplites Szépligeti, 1897	90219640	Cephaloplites	Szépligeti, 1897	338865		accepted	exact
Ceratobracon adaniensis Beyarslan, 1987	90226923	Ceratobracon adaniensis	Beyarslan, 1987	339304		accepted	exact
Ceratobracon stschegolevi (Telenga, 1933)	90225075	Ceratobracon stschegolevi	Telenga, 1933	339305		accepted	exact
Ceratobracon Telenga, 1936	90224156	Ceratobracon	Telenga, 1936	339303		accepted	exact
Ceratophygadeuon anurus (Thomson, 1884)	90191298	Ceratophygadeuon anurus	(Thomson, 1884)	334805		accepted	exact
Ceratophygadeuon bellus (Gravenhorst, 1829)	90202279	Ceratophygadeuon bellus	(Gravenhorst, 1829)	334806		accepted	exact
Ceratophygadeuon gracilicornis Horstmann, 1979	90208460	Ceratophygadeuon gracilicornis	Horstmann, 1979	334807		accepted	exact
Ceratophygadeuon insularis Horstmann, 1993	90212705	Ceratophygadeuon insularis	Horstmann, 1993	334808		accepted	exact
Ceratophygadeuon italicus Horstmann, 1979	90208462	Ceratophygadeuon italicus	Horstmann, 1979	334809		accepted	exact
Ceratophygadeuon parvicaudator (Aubert, 1965)	90191296	Ceratophygadeuon parvicaudator	(Aubert, 1965)	334810		accepted	exact
Ceratophygadeuon taeniatus Viereck, 1924	90180688	Ceratophygadeuon taeniatus	Viereck, 1924	334811		accepted	exact
Ceratophygadeuon varicornis (Thomson, 1885)	90186932	Ceratophygadeuon varicornis	(Thomson, 1885)	334812		accepted	exact
Ceratophygadeuon Viereck, 1924	90178848	Ceratophygadeuon	Viereck, 1924	334804		accepted	exact
Cerophanes kerzhneri Tobias, 1971	90230122	Cerophanes kerzhneri	Tobias, 1971	341129		accepted	exact
Cerophanes Tobias, 1971	90224160	Cerophanes	Tobias, 1971	341128		accepted	exact
Chaenusa conjungens (Nees, 1811)	90217569	Dinotrema propodeale	(Tobias, 1962)	340511		accepted	exact
Chaenusa dolsi (Docavo Alberti, 1965)	90232675	Chaenusa dolsi	(Docavo Alberti, 1965)	340926		accepted	exact
Chaenusa elongata Stelfox, 1957	90227312	Chaenusa elongata	Stelfox, 1957	340927		accepted	exact
Chaenusa Haliday, 1839	90214850	Chaenusa	Haliday, 1839	340924		accepted	exact
Chaenusa kryzhanovskii Tobias & Perepechayenko, 1992	90236038	Chaenusa kryzhanovskii	Tobias & Perepetchajenko, 1992	340928		accepted	exact
Chaenusa limoniadum (Marshall, 1896)	90219421	Chaenusa limoniadum	(Marshall, 1896)	340929		accepted	near	Typo in FaEu
Chaenusa llopisi Docavo Alberti, 1962	90227313	Chaenusa llopisi	Docavo Alberti, 1962	340930		accepted	exact
Chaenusa lymphata (Haliday, 1839)	90219422	Chaenusa lymphata	(Haliday, 1839)	340931		accepted	exact
Chaenusa motasi (Burghele, 1959)	90232676	Chaenusa motasi	(Burghele, 1959)	340932		accepted	exact
Chaenusa naiadum (Haliday, 1839)	90217571	Chaenusa naiadum	(Haliday, 1839)	340933		accepted	exact
Chaenusa natator (Schulz, 1907)	90231259	Chaenusa natator	(Schulz, 1907)	340934		accepted	exact
Chaenusa nereidum (Haliday, 1839)	90217570	Chaenusa nereidum	(Haliday, 1839)	340935		accepted	exact
Chaenusa opaca Stelfox, 1957	90227314	Chaenusa opaca	Stelfox, 1957	340936		accepted	exact
Chaenusa orghidani Burghele, 1960	90232677	Chaenusa orghidani	Burghele, 1960	340937		accepted	exact
Chaenusa punctulata Burghele, 1960	90232678	Chaenusa punctulata	Burghele, 1960	340938		accepted	exact
Chaenusa varinervis Zaykov, 1986	90236210	Chaenusa varinervis	Zaykov, 1986	340939		accepted	exact
Charitopes areolaris (Thomson, 1884)	90183750	Charitopes areolaris	(Thomson, 1884)	334796		accepted	exact
Charitopes carri (Roman, 1923)	90191217	Charitopes carri	(Roman, 1923)	334797		accepted	exact
Charitopes clausus (Thomson, 1888)	90183745	Charitopes clausus	(Thomson, 1888)	334798		accepted	exact
Charitopes Förster, 1869	90178820	Charitopes	Foerster, 1869	334393		accepted	exact
Charitopes gastricus (Holmgren, 1868)	90180607	Charitopes gastricus	(Holmgren, 1868)	334799		accepted	exact
Charitopes leucobasis Townes, 1983	90183767	Charitopes leucobasis	Townes, 1983	334800		accepted	exact
Charitopes pallicoxator (Aubert, 1966)	90183762	Charitopes pallicoxator	(Aubert, 1966)	334801		accepted	exact
Charitopes pilatus Townes, 1983	90183753	Charitopes pilatus	Townes, 1983	334802		accepted	exact
Charitopes wesmaeliicida (Roman, 1934)	90183764	Charitopes wesmaeliicida	(Roman, 1934)	334803		accepted	exact
Charmon cruentatus Haliday, 1833	90218518	Charmon cruentatus	Haliday, 1833	342111		accepted	exact
Charmon extensor (Linnaeus, 1758)	90209702	Charmon extensor	(Linnaeus, 1758)	342112		accepted	exact
Charmon Haliday, 1833	90215008	Charmon	Haliday, 1833	342110		accepted	exact
Charmontinae van Achterberg, 1979	90221942	Charmontinae		342109		accepted	exact
Charops bicolor (Szépligeti, 1906)	90185325	Charops bicolor	(Szépligeti, 1906)	335680		accepted	exact
Charops brachypterus (Cameron, 1897)	90185326	Bracon excisus	(Tobias, 1957)	339368		accepted	exact
Charops cantator (DeGeer, 1778)	90185327	Charops cantator	(DeGeer, 1778)	335681		accepted	exact
Charops flavipes (Brullé, 1846)	90197992	Charopus flavipes	(Paykull, 1798)	190684		accepted	near
Charops fuliginosus Szépligeti, 1908	90197993	Catops fuliginosus	Erichson, 1837	123117		accepted	near
[truncated: 7,647 more rows]
